# Supplementary material for: Comparative genomic analysis of Bacillus paralicheniformis MDJK30 with its closely related species reveals an evolutionary relationship between B. paralicheniformis and B. licheniformis
Source: BMC Genomics. 2019 Apr 11;20:283. doi: 10.1186/s12864-019-5646-9 (PMC6458615; doi:10.1186/s12864-019-5646-9)
Supplement: Supplementary file 1 — Table S1. The features of prophage, genomic islands, secondary metabolite clusters and CRISPR in MDJK30 genome. (XLSX 14 kb) [file 12864_2019_5646_MOESM1_ESM.xlsx]

## Sheet: Prophage
Prophage	Start	Stop	Predicted status	GC content	Location
Prophage 1	1398899	1431453	intact prophage	0.4626	chromosome
Prophage 2	2277163	2301819	incomplete prophage	0.4384	chromosome
Prophage 3	3602964	3615220	incomplete prophage	0.4649	chromosome

## Sheet: Genomic islands
	Start	Stop	GC content	Location
Genomic island 1	1379837	1388762	0.4	chromosome
Genomic island 2	2811301	2850096	0.4082	chromosome
Genomic island 3	3304595	3319084	0.3894	chromosome
Genomic island 4	3774789	3780700	0.2976	chromosome
Genomic island 5	4192053	4200210	0.3906	chromosome
Genomic island 6	4284603	4307632	0.3895	chromosome

## Sheet: IS
IS Family	Group	Stop	Evalue	Predicted status
ISBsu1	3770258	3771546	0	intact
ISBsu1	3782472	3783760	0	intact
ISBsu1	1968660	1968743	6e-16	incomplete
ISBpu1	3061745	3061870	1e-19	incomplete
ISBpu1	918475	918598	2e-18	incomplete
ISBpu1	3798080	3798203	2e-18	incomplete
ISBpu1	2729583	2729708	4e-17	incomplete
ISBpu1	1345279	1345402	6e-16	incomplete
ISBpu1	905990	906113	6e-16	incomplete
ISBpu1	3662133	3662256	6e-16	incomplete
ISBpu1	3838417	3838539	2e-15	incomplete
ISBpu1	2683443	2683564	9e-15	incomplete
ISBpu1	568101	568197	3e-14	incomplete
ISBpu1	3634959	3635082	1e-13	incomplete
ISBpu1	4153832	4153955	1e-13	incomplete
ISBpu1	670064	670176	8e-12	incomplete
ISBpu1	1476883	1476995	8e-12	incomplete
ISBpu1	1185657	1185714	5e-10	incomplete
ISBpu1	3229812	3229869	5e-10	incomplete
ISPana1	2391364	2391459	8e-12	incomplete
ISBsp5	1475910	1476032	1e-10	incomplete
ISTte1	671106	671149	8e-09	incomplete
ISHar1	3928048	3928095	8e-09	incomplete

## Sheet: Secondary metabolite clusters
cluster	Type	Start	Stop	GC content	Location	Most similar known cluster	MIBiG BGC-ID
1	Lantipeptide	161176	188302	0.4384	chromosome	none	none
2	NRPS	385097	450528	0.4856	chromosome	Lichenysin_biosynthetic_gene_cluster (100% of genes show similarity)	BGC0000381_c1
3	Bacteriocin	1109165	1122955	0.4694	chromosome	none	none
4	Siderophore	1269183	1284646	0.4951	chromosome	none	none
5	NRPS	2105706	2192594	0.4796	chromosome	Fengycin_biosynthetic_gene_cluster (93% of genes show similarity)	BGC0001095_c1
6	Terpene	2287754	2309643	0.4448	chromosome	none	none
7	T3pks	2362798	2403895	0.4604	chromosome	none	none
8	NRPS	2537514	2620406	0.452	chromosome	Bacitracin_biosynthetic_gene_cluster (100% of genes show similarity)	BGC0000310_c1
9	Other	3564850	3605599	0.4702	chromosome	none	none
10	NRPS	3854735	3904490	0.4732	chromosome	Bacillibactin_biosynthetic_gene_cluster (46% of genes show similarity)	BGC0000309_c1
11	Lassopeptide	4004391	4026852	0.4482	chromosome	none	none

## Sheet: CRISPR
CRISPR	Start	Stop	Repeats	Average Repeat Length	Average Spacer Length	Location
CRISPR 1	870212	870924	10	20	57	chromosome
CRISPR 2	877976	879602	23	25	47	chromosome
