# Supplementary material for: Comparative genomic analysis of Bacillus paralicheniformis MDJK30 with its closely related species reveals an evolutionary relationship between B. paralicheniformis and B. licheniformis
Source: BMC Genomics. 2019 Apr 11;20:283. doi: 10.1186/s12864-019-5646-9 (PMC6458615; doi:10.1186/s12864-019-5646-9)
Supplement: Supplementary file 5 — Table S3. List of 528 single-copy core genes shared by 56 Bacillus strains. (XLSX 37 kb) [file 12864_2019_5646_MOESM5_ESM.xlsx]

## Sheet: 528_core_gene
protein_ID	locus_tag	genome_id	Product	location
ARA83993.1	BLMD_00070	CP020352.1	IMP dehydrogenase	15563..17029
ARA83995.1	BLMD_00080	CP020352.1	pyridoxal 5'-phosphate synthase lyase subunit PdxS	18696..19580
ARA83996.1	BLMD_00085	CP020352.1	pyridoxal 5'-phosphate synthase glutaminase subunit PdxT	19602..20192
ARA83998.1	BLMD_00095	CP020352.1	glycerate kinase	complement(21828..22958)
ARA84004.1	BLMD_00130	CP020352.1	spore gernimation protein	complement(27610..28929)
ARA84008.1	BLMD_00160	CP020352.1	recombination protein RecR	32629..33225
ARA84011.1	BLMD_00205	CP020352.1	protein xpaC	39659..40276
ARA84014.1	BLMD_00220	CP020352.1	dTMP kinase	43065..43703
ARA84015.1	BLMD_00225	CP020352.1	hypothetical protein	43778..44107
ARA84016.1	BLMD_00230	CP020352.1	hypothetical protein	44119..44559
ARA84018.1	BLMD_00240	CP020352.1	stage 0 sporulation protein	45563..46390
ARA84021.1	BLMD_00255	CP020352.1	hypothetical protein	47562..47855
ARA84022.1	BLMD_00260	CP020352.1	16S rRNA (cytidine(1402)-2'-O)-methyltransferase	47827..48705
ARA84023.1	BLMD_00265	CP020352.1	transition state regulator Abh	complement(48755..49039)
ARA84030.1	BLMD_00300	CP020352.1	ABC transporter permease	56698..56958
ARA84032.1	BLMD_00310	CP020352.1	4-(cytidine 5'-diphospho)-2-C-methyl-D-erythritol kinase	57596..58465
ARA84034.1	BLMD_00320	CP020352.1	reactive intermediate/imine deaminase	59373..59750
ARA84035.1	BLMD_00325	CP020352.1	septation protein SpoVG	59931..60224
ARA84036.1	BLMD_00330	CP020352.1	bifunctional N-acetylglucosamine-1-phosphate uridyltransferase/glucosamine-1-phosphate acetyltransferase	60526..61896
ARA84061.1	BLMD_00470	CP020352.1	glutamine amidotransferase	88563..89147
ARA84094.1	BLMD_00715	CP020352.1	50S ribosomal protein L7	133553..133801
ARA84096.1	BLMD_00725	CP020352.1	30S ribosomal protein S7	134488..134958
ARA84097.1	BLMD_00730	CP020352.1	elongation factor G	135008..137086
ARA84099.1	BLMD_00745	CP020352.1	50S ribosomal protein L3	139034..139663
ARA84100.1	BLMD_00750	CP020352.1	50S ribosomal protein L4	139691..140314
ARA84105.1	BLMD_00775	CP020352.1	30S ribosomal protein S3	142168..142824
ARA84106.1	BLMD_00780	CP020352.1	50S ribosomal protein L16	142826..143260
ARA84107.1	BLMD_00785	CP020352.1	50S ribosomal protein L29	143250..143450
ARA84108.1	BLMD_00790	CP020352.1	30S ribosomal protein S17	143476..143739
ARA84113.1	BLMD_00815	CP020352.1	30S ribosomal protein S8	145300..145698
ARA84114.1	BLMD_00820	CP020352.1	50S ribosomal protein L6	145728..146264
ARA84115.1	BLMD_00825	CP020352.1	50S ribosomal protein L18	146296..146658
ARA84116.1	BLMD_00835	CP020352.1	50S ribosomal protein L30	147197..147376
ARA84117.1	BLMD_00840	CP020352.1	50S ribosomal protein L15	147407..147847
ARA84123.1	BLMD_00870	CP020352.1	50S ribosomal protein L36	151164..151277
ARA84126.1	BLMD_00885	CP020352.1	DNA-directed RNA polymerase subunit alpha	152256..153200
ARA84127.1	BLMD_00890	CP020352.1	50S ribosomal protein L17	153278..153640
ARA84129.1	BLMD_00900	CP020352.1	energy-coupling factor transporter ATPase	154603..155472
ARA84132.1	BLMD_00915	CP020352.1	50S ribosomal protein L13	157182..157619
ARA84153.1	BLMD_01050	CP020352.1	N-acetylmuramoyl-L-alanine amidase CwlD	182104..182817
ARA84154.1	BLMD_01055	CP020352.1	chromosome partitioning protein ParA	182903..183964
ARA84157.1	BLMD_01070	CP020352.1	polysaccharide deacetylase family sporulation protein PdaB	complement(185321..186085)
ARA84163.1	BLMD_01125	CP020352.1	hypothetical protein	complement(196138..197367)
ARA84168.1	BLMD_01150	CP020352.1	N-acetylmuramic acid 6-phosphate etherase	complement(202989..203906)
ARA84284.1	BLMD_01805	CP020352.1	DUF4352 domain-containing protein	complement(319941..321017)
ARA84288.1	BLMD_01825	CP020352.1	GNAT family N-acetyltransferase	complement(325667..326119)
ARA84299.1	BLMD_01880	CP020352.1	GntR family transcriptional regulator	338173..338907
ARA84306.1	BLMD_01925	CP020352.1	cell wall hydrolase	349486..349914
ARA84312.1	BLMD_01965	CP020352.1	stress protein	357518..358120
ARA84313.1	BLMD_01970	CP020352.1	chemical-damaging agent resistance protein C	358148..358729
ARA84314.1	BLMD_01975	CP020352.1	chemical-damaging agent resistance protein C	358809..359387
ARA84315.1	BLMD_01980	CP020352.1	hypothetical protein	359453..360226
ARA84319.1	BLMD_02000	CP020352.1	toxic anion resistance protein	363451..364545
ARA84324.1	BLMD_02025	CP020352.1	L-lactate dehydrogenase	368678..369637
ARA84328.1	BLMD_02045	CP020352.1	NAD(+) synthetase	373553..374371
ARA84329.1	BLMD_02050	CP020352.1	shikimate kinase	374492..375025
ARA84333.1	BLMD_02070	CP020352.1	1-pyrroline-5-carboxylate dehydrogenase	377380..378930
ARA84338.1	BLMD_02095	CP020352.1	cephalosporin deacetylase	383881..384837
ARA84340.1	BLMD_02105	CP020352.1	hypothetical protein	385343..385684
ARA84342.1	BLMD_02115	CP020352.1	cysteine ABC transporter permease	complement(386646..387329)
ARA84345.1	BLMD_02130	CP020352.1	AAA family ATPase	389038..389763
ARA84346.1	BLMD_02135	CP020352.1	aryl-phospho-beta-D-glucosidase	389833..391269
ARA84350.1	BLMD_02155	CP020352.1	protein kinase	392649..393452
ARA84399.1	BLMD_02440	CP020352.1	MFS transporter	complement(469176..470444)
ARA84400.1	BLMD_02445	CP020352.1	MarR family transcriptional regulator	complement(470460..471377)
ARA84404.1	BLMD_02465	CP020352.1	MFS transporter	complement(475838..477328)
ARA84406.1	BLMD_02475	CP020352.1	hypothetical protein	complement(479379..479594)
ARA84411.1	BLMD_02500	CP020352.1	ABC transporter	complement(484517..485200)
ARA84417.1	BLMD_02530	CP020352.1	iron ABC transporter permease	492501..493454
ARA84418.1	BLMD_02535	CP020352.1	iron ABC transporter permease	493444..494388
ARA84420.1	BLMD_02545	CP020352.1	ABC transporter	495161..496108
ARA84422.1	BLMD_02555	CP020352.1	TetR family transcriptional regulator	complement(497723..498643)
ARA84433.1	BLMD_02610	CP020352.1	hypothetical protein	complement(508512..509156)
ARA84438.1	BLMD_02640	CP020352.1	nitrite reductase (NAD(P)H) small subunit	518676..518996
ARA84439.1	BLMD_02645	CP020352.1	uroporphyrinogen-III C-methyltransferase	519127..520587
ARA84450.1	BLMD_02700	CP020352.1	LamB/YcsF family protein	531001..531762
ARA84461.1	BLMD_02755	CP020352.1	NAD(P)-dependent oxidoreductase	542913..543782
ARA84464.1	BLMD_02770	CP020352.1	general stress protein	544786..545208
ARA84465.1	BLMD_02775	CP020352.1	hypothetical protein	545660..546469
ARA84469.1	BLMD_02795	CP020352.1	AsnC family transcriptional regulator	548513..548941
ARA84474.1	BLMD_02830	CP020352.1	hypothetical protein	complement(558299..558550)
ARA84476.1	BLMD_02840	CP020352.1	divalent metal cation transporter	complement(559227..560507)
ARA84481.1	BLMD_02865	CP020352.1	hypothetical protein	564549..565370
ARA84488.1	BLMD_02905	CP020352.1	hypothetical protein	572903..573241
ARA84489.1	BLMD_02910	CP020352.1	acyl-CoA dehydrogenase	573366..574514
ARA84492.1	BLMD_02925	CP020352.1	thiol reductase thioredoxin	complement(575281..575601)
ARA84496.1	BLMD_02950	CP020352.1	hypothetical protein	581033..581512
ARA84498.1	BLMD_02960	CP020352.1	rhomboid family intramembrane serine protease	complement(582983..583582)
ARA84500.1	BLMD_02980	CP020352.1	mRNA interferase EndoA	586678..587028
ARA84501.1	BLMD_02985	CP020352.1	RsbT co-antagonist protein RsbRA	587146..587973
ARA84502.1	BLMD_02990	CP020352.1	RsbT antagonist protein RsbS	587977..588342
ARA84504.1	BLMD_03000	CP020352.1	phosphoserine phosphatase	588757..589764
ARA84505.1	BLMD_03005	CP020352.1	anti-sigma B factor antagonist	589823..590149
ARA84506.1	BLMD_03010	CP020352.1	anti-sigma B factor RsbW	590149..590631
ARA84507.1	BLMD_03020	CP020352.1	phosphoserine phosphatase	591385..591984
ARA84508.1	BLMD_03025	CP020352.1	RNA-binding transcriptional accessory protein	592062..594224
ARA84702.1	BLMD_04165	CP020352.1	8-amino-7-oxononanoate synthase	833149..834300
ARA84714.1	BLMD_04225	CP020352.1	general stress protein	844722..845069
ARA84727.1	BLMD_04290	CP020352.1	acylphosphatase	complement(858170..858442)
ARA84728.1	BLMD_04295	CP020352.1	MOSC domain-containing protein	858554..859204
ARA84730.1	BLMD_04305	CP020352.1	type I methionyl aminopeptidase	complement(859746..860498)
ARA84736.1	BLMD_04335	CP020352.1	trehalose operon repressor	868093..868809
ARA84749.1	BLMD_04415	CP020352.1	NAD(P)H-dependent oxidoreductase	892723..893406
ARA84752.1	BLMD_04430	CP020352.1	hypothetical protein	complement(898569..898784)
ARA84755.1	BLMD_04445	CP020352.1	hypothetical protein	900911..901261
ARA84756.1	BLMD_04450	CP020352.1	ribonuclease	901258..902073
ARA84759.1	BLMD_04465	CP020352.1	calcium/proton exchanger	904049..905104
ARA84760.1	BLMD_04470	CP020352.1	hypothetical protein	905171..905962
ARA84761.1	BLMD_04475	CP020352.1	radical SAM/CxCxxxxC motif protein YfkAB	complement(906194..907315)
ARA84762.1	BLMD_04480	CP020352.1	hypothetical protein	907459..907644
ARA84774.1	BLMD_04550	CP020352.1	MFS transporter	919165..920370
ARA84780.1	BLMD_04580	CP020352.1	NADH-quinone oxidoreductase subunit L	complement(926850..928382)
ARA84781.1	BLMD_04585	CP020352.1	hypothetical protein	complement(928558..928932)
ARA84783.1	BLMD_04595	CP020352.1	pyruvate dehydrogenase (acetyl-transferring) E1 component subunit alpha	929963..930937
ARA84786.1	BLMD_04610	CP020352.1	dihydrolipoyl dehydrogenase	933162..934538
ARA84804.1	BLMD_04705	CP020352.1	isomerase	955027..955923
ARA84805.1	BLMD_04710	CP020352.1	NAD(P)H nitroreductase	956026..956604
ARA84806.1	BLMD_04715	CP020352.1	YfhD family protein	complement(956638..956832)
ARA84809.1	BLMD_04730	CP020352.1	TIGR01777 family protein	complement(957879..958781)
ARA84812.1	BLMD_04750	CP020352.1	small, acid-soluble spore protein K	complement(960184..960333)
ARA84813.1	BLMD_04755	CP020352.1	hypothetical protein	960464..960733
ARA84814.1	BLMD_04760	CP020352.1	glycosyltransferase	961474..962433
ARA84823.1	BLMD_04805	CP020352.1	hypothetical protein	969560..970090
ARA84830.1	BLMD_04840	CP020352.1	hypothetical protein	complement(977517..978587)
ARA84831.1	BLMD_04845	CP020352.1	aspartate aminotransferase family protein	complement(978839..980137)
ARA84833.1	BLMD_04860	CP020352.1	hypothetical protein	complement(981465..981812)
ARA84834.1	BLMD_04865	CP020352.1	hypothetical protein	982032..982916
ARA84846.1	BLMD_05065	CP020352.1	transcriptional regulator	complement(1014414..1014620)
ARA84852.1	BLMD_05095	CP020352.1	30S ribosomal protein S14	1018956..1019225
ARA84853.1	BLMD_05105	CP020352.1	hypothetical protein	complement(1019551..1020180)
ARA84876.1	BLMD_05220	CP020352.1	lipoprotein YhcN	1042221..1042799
ARA84883.1	BLMD_05260	CP020352.1	hypothetical protein	1052536..1052904
ARA84884.1	BLMD_05265	CP020352.1	CBS domain-containing protein	1053073..1053498
ARA84890.1	BLMD_05300	CP020352.1	alcohol dehydrogenase	complement(1060618..1061610)
ARA84891.1	BLMD_05305	CP020352.1	glycerol-3-phosphate responsive antiterminator GlpP	1061784..1062341
ARA84893.1	BLMD_05315	CP020352.1	glycerol kinase	1063428..1064918
ARA84895.1	BLMD_05325	CP020352.1	phosphoglucomutase	1066916..1068661
ARA84900.1	BLMD_05360	CP020352.1	hypothetical protein	1072316..1072696
ARA84901.1	BLMD_05365	CP020352.1	transcriptional regulator	complement(1072729..1073160)
ARA84904.1	BLMD_05380	CP020352.1	peptidoglycan endopeptidase	1076544..1077371
ARA84908.1	BLMD_05405	CP020352.1	sodium-dependent transporter	1081780..1083138
ARA84915.1	BLMD_05445	CP020352.1	GNAT family N-acetyltransferase	1090108..1090542
ARA84916.1	BLMD_05450	CP020352.1	anti-sigma factor	complement(1090571..1090861)
ARA84918.1	BLMD_05460	CP020352.1	RNA polymerase subunit sigma	complement(1091912..1092403)
ARA84921.1	BLMD_05475	CP020352.1	1-acyl-sn-glycerol-3-phosphate acyltransferase	1094510..1095109
ARA84939.1	BLMD_05565	CP020352.1	Na+/H+ antiporter NhaC	complement(1109497..1110855)
ARA84947.1	BLMD_05605	CP020352.1	stress protein	complement(1119059..1119559)
ARA84950.1	BLMD_05620	CP020352.1	hypothetical protein	complement(1123871..1124521)
ARA84951.1	BLMD_05625	CP020352.1	spore protein	complement(1124847..1125050)
ARA84953.1	BLMD_05635	CP020352.1	ABC transporter ATP-binding protein	complement(1125559..1126665)
ARA84955.1	BLMD_05645	CP020352.1	hypothetical protein	complement(1127681..1127890)
ARA84959.1	BLMD_05665	CP020352.1	hypothetical protein	1132067..1132420
ARA84960.1	BLMD_05675	CP020352.1	stress response protein YhaX	1132869..1133732
ARA84971.1	BLMD_05740	CP020352.1	3'-5' exoribonuclease YhaM	1147104..1148048
ARA84972.1	BLMD_05745	CP020352.1	sporulation protein	1148117..1148350
ARA84990.1	BLMD_05840	CP020352.1	antibiotic biosynthesis monooxygenase	complement(1161190..1161693)
ARA84992.1	BLMD_05850	CP020352.1	uroporphyrinogen decarboxylase	1164087..1165151
ARA84993.1	BLMD_05855	CP020352.1	ferrochelatase	1165225..1166163
ARA84994.1	BLMD_05860	CP020352.1	protoporphyrinogen oxidase	1166179..1167591
ARA85000.1	BLMD_05890	CP020352.1	glutamate:protein symporter	complement(1173222..1174508)
ARA85002.1	BLMD_05900	CP020352.1	hypothetical protein	1175107..1175841
ARA85003.1	BLMD_05905	CP020352.1	lipoate--protein ligase	1175860..1176849
ARA85008.1	BLMD_05935	CP020352.1	peptidase M48	1180751..1182007
ARA85009.1	BLMD_05940	CP020352.1	peptidase S8	complement(1182065..1183204)
ARA85017.1	BLMD_05985	CP020352.1	NAD(P)-dependent oxidoreductase	1191932..1192789
ARA85018.1	BLMD_05990	CP020352.1	hypothetical protein	complement(1192858..1193091)
ARA85019.1	BLMD_05995	CP020352.1	competence protein	1193364..1193942
ARA85020.1	BLMD_06000	CP020352.1	hypothetical protein	complement(1193936..1194301)
ARA85022.1	BLMD_06010	CP020352.1	signal peptidase I	1195133..1195651
ARA85046.1	BLMD_06135	CP020352.1	spore coat protein CotJA	1223601..1223834
ARA85047.1	BLMD_06140	CP020352.1	spore coat protein CotJB	1223840..1224103
ARA85061.1	BLMD_06215	CP020352.1	spore germination protein	complement(1247039..1247257)
ARA85064.1	BLMD_06230	CP020352.1	spore gernimation protein GerPC	complement(1247872..1248486)
ARA85065.1	BLMD_06235	CP020352.1	spore gernimation protein GerPB	complement(1248505..1248750)
ARA85068.1	BLMD_06250	CP020352.1	Spo0E family sporulation regulatory protein-aspartic acid phosphatase	complement(1249546..1249728)
ARA85071.1	BLMD_06265	CP020352.1	hypothetical protein	1251816..1252721
ARA85074.1	BLMD_06280	CP020352.1	hypothetical protein	1254676..1255038
ARA85075.1	BLMD_06285	CP020352.1	hypothetical protein	complement(1255077..1255643)
ARA85098.1	BLMD_06405	CP020352.1	bifunctional homocysteine S-methyltransferase/methylenetetrahydrofolate reductase	complement(1285693..1287522)
ARA85104.1	BLMD_06435	CP020352.1	proteinase inhibitor	1291736..1292188
ARA85106.1	BLMD_06445	CP020352.1	hypothetical protein	complement(1293435..1293623)
ARA85119.1	BLMD_06515	CP020352.1	hypothetical protein	complement(1306944..1307138)
ARA85120.1	BLMD_06520	CP020352.1	hypothetical protein	1307370..1308104
ARA85123.1	BLMD_06535	CP020352.1	competence protein ComG	1309815..1310000
ARA85124.1	BLMD_06540	CP020352.1	hypothetical protein	complement(1310053..1310295)
ARA85125.1	BLMD_06545	CP020352.1	ketoacyl-ACP synthase III	1310464..1311402
ARA85138.1	BLMD_06610	CP020352.1	peptide ABC transporter permease	1325666..1326601
ARA85140.1	BLMD_06620	CP020352.1	ABC transporter ATP-binding protein	1327537..1328604
ARA85143.1	BLMD_06635	CP020352.1	transcriptional regulator Spx	1330515..1330910
ARA85144.1	BLMD_06640	CP020352.1	hypothetical protein	complement(1330941..1331603)
ARA85159.1	BLMD_06720	CP020352.1	hypothetical protein	1346848..1347213
ARA85160.1	BLMD_06725	CP020352.1	GTP pyrophosphokinase	1347245..1347880
ARA85161.1	BLMD_06730	CP020352.1	NAD(+) kinase	1347899..1348699
ARA85163.1	BLMD_06740	CP020352.1	hypothetical protein	complement(1349618..1350358)
ARA85172.1	BLMD_06790	CP020352.1	enoyl-[acyl-carrier-protein	1358078..1358854
ARA85174.1	BLMD_06800	CP020352.1	spore coat protein	complement(1359473..1359922)
ARA85175.1	BLMD_06805	CP020352.1	spore coat protein	complement(1360073..1360555)
ARA85176.1	BLMD_06810	CP020352.1	spore coat protein	complement(1360688..1361194)
ARA85178.1	BLMD_06820	CP020352.1	spore coat protein	complement(1361664..1362050)
ARA85179.1	BLMD_06825	CP020352.1	sporulation protein	1362198..1362554
ARA85182.1	BLMD_06840	CP020352.1	sporulation protein	1363388..1363645
ARA85185.1	BLMD_06855	CP020352.1	DedA family protein	complement(1366382..1366969)
ARA85188.1	BLMD_06870	CP020352.1	hypothetical protein	complement(1368961..1369356)
ARA85189.1	BLMD_06875	CP020352.1	GNAT family N-acetyltransferase	complement(1369522..1369941)
ARA85190.1	BLMD_06880	CP020352.1	hypothetical protein	complement(1369951..1370460)
ARA85195.1	BLMD_06905	CP020352.1	cystathionine gamma-synthase	1373652..1374776
ARA85196.1	BLMD_06910	CP020352.1	cystathionine gamma-synthase	1374766..1375941
ARA85218.1	BLMD_07050	CP020352.1	glyoxalase/bleomycin resistance/extradiol dioxygenase family protein	1396698..1397075
ARA85233.1	BLMD_07130	CP020352.1	hypothetical protein	1407423..1407764
ARA85263.1	BLMD_07285	CP020352.1	mannonate dehydratase	1433290..1434387
ARA85266.1	BLMD_07305	CP020352.1	stage II sporulation protein SB	complement(1437871..1438044)
ARA85268.1	BLMD_07315	CP020352.1	anion permease	complement(1438900..1439898)
ARA85270.1	BLMD_07325	CP020352.1	gamma-glutamyltransferase	1440860..1442617
ARA85294.1	BLMD_07460	CP020352.1	aminopeptidase	1477489..1478313
ARA85295.1	BLMD_07465	CP020352.1	peptide ABC transporter permease	1478329..1479255
ARA85296.1	BLMD_07470	CP020352.1	diguanylate cyclase	1479260..1480219
ARA85301.1	BLMD_07495	CP020352.1	peptidase	1485000..1485887
ARA85302.1	BLMD_07500	CP020352.1	ABC transporter ATP-binding protein	1485907..1486920
ARA85310.1	BLMD_07545	CP020352.1	hypothetical protein	1494473..1494994
ARA85312.1	BLMD_07555	CP020352.1	QacE family quaternary ammonium compound efflux SMR transporter	1495532..1495846
ARA85318.1	BLMD_07585	CP020352.1	MarR family transcriptional regulator	complement(1500129..1500581)
ARA85325.1	BLMD_07620	CP020352.1	5-methyltetrahydropteroyltriglutamate--homocysteine S-methyltransferase	complement(1504565..1506853)
ARA85326.1	BLMD_07625	CP020352.1	serine protease	complement(1507321..1508274)
ARA85327.1	BLMD_07630	CP020352.1	magnesium transporter	1509275..1510630
ARA85408.1	BLMD_08040	CP020352.1	metallophosphoesterase	complement(1593946..1594803)
ARA85413.1	BLMD_08070	CP020352.1	hypothetical protein	1598658..1599176
ARA85415.1	BLMD_08080	CP020352.1	CBS domain-containing protein	1599675..1600118
ARA85417.1	BLMD_08090	CP020352.1	flavodoxin	1601267..1601746
ARA85421.1	BLMD_08110	CP020352.1	N-acetyldiaminopimelate deacetylase	1603998..1605122
ARA85422.1	BLMD_08115	CP020352.1	hypothetical protein	1605185..1605430
ARA85423.1	BLMD_08120	CP020352.1	thioredoxin	1605726..1606268
ARA85424.1	BLMD_08125	CP020352.1	thiol-disulfide oxidoreductase	1606358..1606816
ARA85427.1	BLMD_08140	CP020352.1	molybdenum cofactor guanylyltransferase	1609204..1609791
ARA85429.1	BLMD_08150	CP020352.1	molybdopterin molybdenumtransferase MoeA	1610929..1612221
ARA85430.1	BLMD_08155	CP020352.1	molybdopterin-guanine dinucleotide biosynthesis protein B	1612188..1612715
ARA85442.1	BLMD_08215	CP020352.1	1-phosphofructokinase	1623438..1624349
ARA85444.1	BLMD_08225	CP020352.1	S26 family signal peptidase	1626425..1626985
ARA85445.1	BLMD_08230	CP020352.1	hypothetical protein	complement(1627031..1627300)
ARA85454.1	BLMD_08280	CP020352.1	ribonuclease J	complement(1637157..1638824)
ARA85455.1	BLMD_08285	CP020352.1	hypothetical protein	complement(1638829..1639038)
ARA85458.1	BLMD_08300	CP020352.1	peptide deformylase	complement(1640250..1640807)
ARA85460.1	BLMD_08310	CP020352.1	hypothetical protein	1641314..1641982
ARA85461.1	BLMD_08315	CP020352.1	pyruvate dehydrogenase (acetyl-transferring) E1 component subunit alpha	1642380..1643495
ARA85462.1	BLMD_08320	CP020352.1	alpha-ketoacid dehydrogenase subunit beta	1643499..1644476
ARA85463.1	BLMD_08325	CP020352.1	branched-chain alpha-keto acid dehydrogenase subunit E2	1644636..1645928
ARA85469.1	BLMD_08355	CP020352.1	hypothetical protein	complement(1650410..1651045)
ARA85617.1	BLMD_09135	CP020352.1	flagellar motor switch protein FliG	1807733..1808749
ARA85624.1	BLMD_09170	CP020352.1	flagellar basal body rod protein FlgG	1813766..1814566
ARA85626.1	BLMD_09180	CP020352.1	flagellar basal body-associated protein FliL	1814821..1815252
ARA85627.1	BLMD_09185	CP020352.1	flagellar motor switch protein FliM	1815288..1816286
ARA85628.1	BLMD_09190	CP020352.1	flagellar motor switch phosphatase FliY	1816276..1817412
ARA85629.1	BLMD_09195	CP020352.1	response regulator	1817439..1817801
ARA85630.1	BLMD_09200	CP020352.1	flagella biosynthesis protein FliZ	1817814..1818488
ARA85631.1	BLMD_09205	CP020352.1	flagellar biosynthetic protein FliP	1818481..1819146
ARA85632.1	BLMD_09210	CP020352.1	flagellar export apparatus protein FliQ	1819162..1819431
ARA85634.1	BLMD_09220	CP020352.1	flagellar biosynthesis protein FlhB	1820215..1821294
ARA85640.1	BLMD_09250	CP020352.1	chemotaxis protein CheW	1828484..1828960
ARA85641.1	BLMD_09255	CP020352.1	CheY-P-specific phosphatase CheC	1828971..1829600
ARA85642.1	BLMD_09260	CP020352.1	chemoreceptor glutamine deamidase CheD	1829597..1830103
ARA85651.1	BLMD_09310	CP020352.1	zinc metalloprotease RasP	1837741..1839000
ARA85652.1	BLMD_09315	CP020352.1	proline--tRNA ligase	1839109..1840827
ARA85658.1	BLMD_09345	CP020352.1	ribosome maturation factor RimP	1853016..1853489
ARA85662.1	BLMD_09370	CP020352.1	hypothetical protein	1857405..1857683
ARA85663.1	BLMD_09375	CP020352.1	ribosome-binding factor A	1857702..1858055
ARA85664.1	BLMD_09380	CP020352.1	tRNA pseudouridine(55) synthase	1858127..1859056
ARA85671.1	BLMD_09415	CP020352.1	dipicolinic acid synthetase subunit A	1865667..1866566
ARA85672.1	BLMD_09420	CP020352.1	dipicolinate synthase subunit B	1866566..1867156
ARA85680.1	BLMD_09460	CP020352.1	GntR family transcriptional regulator	1876002..1876727
ARA85682.1	BLMD_09470	CP020352.1	peptidase M16	1878208..1879488
ARA85685.1	BLMD_09485	CP020352.1	hypothetical protein	1881661..1881918
ARA85688.1	BLMD_09500	CP020352.1	CDP-diacylglycerol--glycerol-3-phosphate 3-phosphatidyltransferase	1883943..1884524
ARA85693.1	BLMD_09525	CP020352.1	stage V sporulation protein S	1889997..1890257
ARA85698.1	BLMD_09550	CP020352.1	hypothetical protein	1895316..1895747
ARA85700.1	BLMD_09560	CP020352.1	DNA mismatch repair protein MutS	1896649..1899258
ARA85716.1	BLMD_09660	CP020352.1	TVP38/TMEM64 family protein	complement(1918032..1918682)
ARA85730.1	BLMD_09735	CP020352.1	hypothetical protein	1929543..1929944
ARA85733.1	BLMD_09755	CP020352.1	hypothetical protein	1931578..1931790
ARA85777.1	BLMD_10005	CP020352.1	type I glutamate--ammonia ligase	1974969..1976303
ARA85796.1	BLMD_10130	CP020352.1	QacE family quaternary ammonium compound efflux SMR transporter	1996535..1996852
ARA85807.1	BLMD_10190	CP020352.1	hypothetical protein	2004696..2005304
ARA85812.1	BLMD_10230	CP020352.1	LexA repressor	complement(2010068..2010691)
ARA85814.1	BLMD_10240	CP020352.1	resolvase	2011173..2011820
ARA85815.1	BLMD_10245	CP020352.1	DUF896 family protein	2011886..2012119
ARA85817.1	BLMD_10255	CP020352.1	sporulation inhibitor of replication protein SirA	2014441..2014878
ARA85822.1	BLMD_10280	CP020352.1	hypothetical protein	2016911..2017396
ARA85823.1	BLMD_10285	CP020352.1	hypothetical protein	complement(2017432..2017860)
ARA85824.1	BLMD_10290	CP020352.1	spore coat protein	complement(2018067..2018474)
ARA85881.1	BLMD_10610	CP020352.1	mannose-6-phosphate isomerase, class I	complement(2087179..2088135)
ARA85912.1	BLMD_10795	CP020352.1	hypothetical protein	complement(2125087..2125317)
ARA85915.1	BLMD_10810	CP020352.1	carboxylase	complement(2127689..2129218)
ARA85916.1	BLMD_10815	CP020352.1	enoyl-CoA hydratase	complement(2129239..2130021)
ARA85926.1	BLMD_10865	CP020352.1	acyl-CoA dehydrogenase	complement(2172626..2173786)
ARA85930.1	BLMD_10885	CP020352.1	glutamate 5-kinase	complement(2176468..2177589)
ARA86203.1	BLMD_12380	CP020352.1	30S ribosomal protein S1	complement(2457093..2458241)
ARA86212.1	BLMD_12430	CP020352.1	hypothetical protein	complement(2467984..2468436)
ARA86214.1	BLMD_12440	CP020352.1	CPBP family intramembrane metalloprotease	complement(2469225..2469869)
ARA86216.1	BLMD_12450	CP020352.1	hypothetical protein	complement(2471352..2472410)
ARA86222.1	BLMD_12480	CP020352.1	RNA polymerase sigma factor SigX	complement(2477802..2478386)
ARA86229.1	BLMD_12520	CP020352.1	c-type cytochrome biogenesis protein CcsB	complement(2487105..2488280)
ARA86233.1	BLMD_12545	CP020352.1	spore maturation protein	complement(2491989..2492576)
ARA86245.1	BLMD_12605	CP020352.1	hypothetical protein	complement(2501049..2501393)
ARA86254.1	BLMD_12650	CP020352.1	diaminopimelate decarboxylase	complement(2508468..2509787)
ARA86256.1	BLMD_12660	CP020352.1	spore germination protein	complement(2510527..2511999)
ARA86262.1	BLMD_12690	CP020352.1	stage V sporulation protein AA	complement(2514830..2515450)
ARA86264.1	BLMD_12700	CP020352.1	anti-sigma F factor	complement(2516384..2516824)
ARA86265.1	BLMD_12705	CP020352.1	anti-sigma F factor antagonist	complement(2516821..2517174)
ARA86271.1	BLMD_12735	CP020352.1	transcriptional repressor	complement(2522045..2522494)
ARA86277.1	BLMD_12780	CP020352.1	TIGR00375 family protein	complement(2528808..2529971)
ARA86281.1	BLMD_12805	CP020352.1	oxidoreductase	2531851..2532771
ARA86300.1	BLMD_12900	CP020352.1	hypothetical protein	2547270..2547482
ARA86339.1	BLMD_13130	CP020352.1	DNA polymerase IV	complement(2633875..2635131)
ARA86340.1	BLMD_13135	CP020352.1	hypothetical protein	2635212..2635499
ARA86341.1	BLMD_13140	CP020352.1	OxaA precursor	2635551..2636375
ARA86345.1	BLMD_13160	CP020352.1	peptide ABC transporter ATP-binding protein	complement(2640543..2641265)
ARA86346.1	BLMD_13165	CP020352.1	arginine ABC transporter permease	complement(2641258..2641920)
ARA86348.1	BLMD_13175	CP020352.1	hypothetical protein	complement(2643003..2643440)
ARA86352.1	BLMD_13200	CP020352.1	dihydrolipoyl dehydrogenase	complement(2647868..2649289)
ARA86353.1	BLMD_13205	CP020352.1	butyrate kinase	complement(2649279..2650385)
ARA86355.1	BLMD_13215	CP020352.1	phosphate butyryltransferase	complement(2651522..2652433)
ARA86359.1	BLMD_13240	CP020352.1	hypothetical protein	complement(2656658..2656978)
ARA86363.1	BLMD_13265	CP020352.1	arginine repressor	complement(2662141..2662590)
ARA86366.1	BLMD_13280	CP020352.1	farnesyl-diphosphate synthase	complement(2665730..2666620)
ARA86368.1	BLMD_13290	CP020352.1	exodeoxyribonuclease VII large subunit	complement(2666863..2668212)
ARA86370.1	BLMD_13300	CP020352.1	N utilization substance protein B	complement(2669160..2669549)
ARA86371.1	BLMD_13305	CP020352.1	hypothetical protein	complement(2669842..2670252)
ARA86372.1	BLMD_13310	CP020352.1	acetyl-CoA carboxylase biotin carboxylase subunit	complement(2670273..2671625)
ARA86373.1	BLMD_13315	CP020352.1	acetyl-CoA carboxylase biotin carboxyl carrier protein subunit	complement(2671637..2672116)
ARA86374.1	BLMD_13320	CP020352.1	stage III sporulation protein AH	complement(2672290..2672928)
ARA86381.1	BLMD_13355	CP020352.1	stage III sporulation protein AA	complement(2676631..2677554)
ARA86382.1	BLMD_13360	CP020352.1	hypothetical protein	complement(2677646..2677927)
ARA86383.1	BLMD_13365	CP020352.1	elongation factor P	complement(2678090..2678647)
ARA86390.1	BLMD_13400	CP020352.1	manganese transport transcriptional regulator	complement(2683643..2684071)
ARA86391.1	BLMD_13405	CP020352.1	octanoyltransferase	complement(2684163..2684999)
ARA86392.1	BLMD_13410	CP020352.1	rhodanese-like domain-containing protein	2685154..2685567
ARA86393.1	BLMD_13415	CP020352.1	glycine/betaine ABC transporter	complement(2685722..2686606)
ARA86394.1	BLMD_13420	CP020352.1	glycine/betaine ABC transporter	complement(2686606..2687460)
ARA86396.1	BLMD_13430	CP020352.1	glycine dehydrogenase	complement(2689080..2690537)
ARA86400.1	BLMD_13450	CP020352.1	ATP-dependent helicase	2693595..2695274
ARA86402.1	BLMD_13460	CP020352.1	protein sinI	2696266..2696442
ARA86403.1	BLMD_13465	CP020352.1	transcriptional regulator	2696470..2696811
ARA86404.1	BLMD_13470	CP020352.1	spore coat protein	complement(2696916..2697710)
ARA86408.1	BLMD_13490	CP020352.1	YqzE family protein	complement(2699720..2699902)
ARA86409.1	BLMD_13495	CP020352.1	chromosome partitioning protein ParA	complement(2699991..2700356)
ARA86413.1	BLMD_13515	CP020352.1	competence protein ComG	complement(2701539..2701832)
ARA86415.1	BLMD_13525	CP020352.1	competence protein ComG	complement(2702870..2703934)
ARA86421.1	BLMD_13560	CP020352.1	hypothetical protein	complement(2707070..2707384)
ARA86426.1	BLMD_13585	CP020352.1	glucokinase	complement(2713016..2713990)
ARA86437.1	BLMD_13650	CP020352.1	phosphate ABC transporter permease subunit PstC	complement(2723791..2724720)
ARA86442.1	BLMD_13680	CP020352.1	hypothetical protein	complement(2730591..2731073)
ARA86443.1	BLMD_13685	CP020352.1	hypothetical protein	2731232..2731990
ARA86444.1	BLMD_13690	CP020352.1	hypothetical protein	2732051..2732380
ARA86445.1	BLMD_13695	CP020352.1	4-hydroxy-3-methylbut-2-en-1-yl diphosphate synthase	2732493..2733608
ARA86582.1	BLMD_14475	CP020352.1	hypothetical protein	2882120..2882500
ARA86587.1	BLMD_14500	CP020352.1	PTS fructose transporter subunit IIB	complement(2887393..2887884)
ARA86588.1	BLMD_14505	CP020352.1	PTS fructose transporter subunit IIA	complement(2887884..2888321)
ARA86607.1	BLMD_14610	CP020352.1	hypothetical protein	2909787..2910170
ARA86619.1	BLMD_14675	CP020352.1	hypothetical protein	complement(2923863..2924555)
ARA86621.1	BLMD_14685	CP020352.1	transcription elongation factor GreA	complement(2926423..2926899)
ARA86636.1	BLMD_14760	CP020352.1	hypothetical protein	complement(2940659..2941309)
ARA86640.1	BLMD_14780	CP020352.1	recombinase RarA	2944840..2946105
ARA86644.1	BLMD_14805	CP020352.1	N-acetylmuramoyl-L-alanine amidase	2951170..2952753
ARA86662.1	BLMD_14900	CP020352.1	small, acid-soluble spore protein H	complement(2970774..2970953)
ARA86663.1	BLMD_14905	CP020352.1	hypothetical protein	complement(2971061..2971525)
ARA86664.1	BLMD_14910	CP020352.1	hypothetical protein	complement(2971585..2972295)
ARA86667.1	BLMD_14925	CP020352.1	YebC/PmpR family DNA-binding transcriptional regulator	complement(2973446..2974168)
ARA86668.1	BLMD_14930	CP020352.1	sporulation protein	complement(2974296..2974931)
ARA86669.1	BLMD_14935	CP020352.1	peptigoglycan-binding protein LysM	complement(2975105..2976157)
ARA86672.1	BLMD_14950	CP020352.1	L-aspartate oxidase	complement(2978224..2979798)
ARA86675.1	BLMD_14965	CP020352.1	prephenate dehydratase	complement(2981631..2982500)
ARA86677.1	BLMD_14975	CP020352.1	GTPase Obg	complement(2983067..2984353)
ARA86678.1	BLMD_14980	CP020352.1	sporulation protein	complement(2984385..2984963)
ARA86680.1	BLMD_14990	CP020352.1	hypothetical protein	complement(2985484..2985825)
ARA86682.1	BLMD_15000	CP020352.1	stage IV sporulation protein FB	complement(2986308..2987174)
ARA86683.1	BLMD_15005	CP020352.1	stage IV sporulation protein FA	complement(2987167..2987958)
ARA86684.1	BLMD_15010	CP020352.1	hypothetical protein	2988104..2988532
ARA86686.1	BLMD_15020	CP020352.1	septum site-determining protein MinD	complement(2988902..2989708)
ARA86687.1	BLMD_15030	CP020352.1	rod shape-determining protein MreD	complement(2990445..2990963)
ARA86688.1	BLMD_15035	CP020352.1	rod shape-determining protein MreC	complement(2990960..2991868)
ARA86700.1	BLMD_15095	CP020352.1	delta-aminolevulinic acid dehydratase	complement(3005395..3006369)
ARA86704.1	BLMD_15120	CP020352.1	hypothetical protein	3010521..3011006
ARA86708.1	BLMD_15140	CP020352.1	ATP-dependent Clp protease ATP-binding subunit ClpX	complement(3016017..3017282)
ARA86711.1	BLMD_15155	CP020352.1	3-isopropylmalate dehydratase small subunit	complement(3020189..3020788)
ARA86715.1	BLMD_15180	CP020352.1	acetolactate synthase small subunit	complement(3025988..3026506)
ARA86716.1	BLMD_15185	CP020352.1	acetolactate synthase, large subunit, biosynthetic type	complement(3026503..3028227)
ARA86728.1	BLMD_15250	CP020352.1	helix-turn-helix transcriptional regulator	complement(3038126..3038350)
ARA86730.1	BLMD_15260	CP020352.1	hypothetical protein	complement(3039242..3039712)
ARA86731.1	BLMD_15265	CP020352.1	succinate dehydrogenase iron-sulfur subunit	complement(3039776..3040540)
ARA86733.1	BLMD_15275	CP020352.1	succinate dehydrogenase	complement(3042334..3042942)
ARA86734.1	BLMD_15290	CP020352.1	excinuclease ABC subunit C	complement(3045354..3047126)
ARA86735.1	BLMD_15295	CP020352.1	thiol reductase thioredoxin	complement(3047272..3047586)
ARA86736.1	BLMD_15300	CP020352.1	electron transfer flavoprotein subunit alpha	complement(3047799..3048776)
ARA86737.1	BLMD_15305	CP020352.1	electron transfer flavoprotein subunit beta	complement(3048826..3049599)
ARA86739.1	BLMD_15315	CP020352.1	TetR family transcriptional regulator	complement(3050409..3051011)
ARA86741.1	BLMD_15325	CP020352.1	DUF350 domain-containing protein	complement(3053040..3053444)
ARA86763.1	BLMD_15440	CP020352.1	L-ribulose-5-phosphate 4-epimerase	complement(3077775..3078461)
ARA86768.1	BLMD_15465	CP020352.1	sigma-w pathway protein ysdB	3084298..3084699
ARA86769.1	BLMD_15470	CP020352.1	hypothetical protein	complement(3084715..3084978)
ARA86774.1	BLMD_15495	CP020352.1	antiholin LrgA	complement(3087276..3087689)
ARA86780.1	BLMD_15525	CP020352.1	threonine--tRNA ligase	complement(3093729..3095660)
ARA86783.1	BLMD_15540	CP020352.1	primosomal protein DnaI	complement(3097596..3098528)
ARA86790.1	BLMD_15580	CP020352.1	dephospho-CoA kinase	complement(3104546..3105151)
ARA86794.1	BLMD_15600	CP020352.1	PAS domain-containing sensor histidine kinase	complement(3109763..3111508)
ARA86796.1	BLMD_15610	CP020352.1	malate dehydrogenase	complement(3112553..3113491)
ARA86800.1	BLMD_15635	CP020352.1	hypothetical protein	complement(3118124..3118588)
ARA86804.1	BLMD_15655	CP020352.1	ATP-dependent 6-phosphofructokinase	complement(3122123..3123082)
ARA86808.1	BLMD_15680	CP020352.1	sporulation protein	3130387..3130728
ARA86810.1	BLMD_15690	CP020352.1	hypothetical protein	3131340..3131519
ARA86816.1	BLMD_15720	CP020352.1	3-oxoacyl-ACP reductase	complement(3135864..3136625)
ARA86818.1	BLMD_15730	CP020352.1	argininosuccinate synthase	complement(3138385..3139596)
ARA86820.1	BLMD_15745	CP020352.1	SAM-dependent methyltransferase	complement(3141825..3142811)
ARA86821.1	BLMD_15750	CP020352.1	2-Cys peroxiredoxin	complement(3142897..3143400)
ARA86823.1	BLMD_15760	CP020352.1	hypothetical protein	complement(3144009..3144692)
ARA86824.1	BLMD_15765	CP020352.1	RDD family protein	complement(3144811..3145329)
ARA86827.1	BLMD_15780	CP020352.1	MarR family transcriptional regulator	complement(3147617..3148045)
ARA86828.1	BLMD_15785	CP020352.1	acyl--CoA ligase	complement(3148071..3149660)
ARA86830.1	BLMD_15795	CP020352.1	tRNA 4-thiouridine(8) synthase ThiI	complement(3150127..3151332)
ARA86835.1	BLMD_15820	CP020352.1	TetR family transcriptional regulator	complement(3156811..3157449)
ARA86846.1	BLMD_15885	CP020352.1	catabolite control protein A	complement(3170370..3171371)
ARA86848.1	BLMD_15905	CP020352.1	hypothetical protein	complement(3174088..3174504)
ARA86849.1	BLMD_15910	CP020352.1	DUF948 domain containing protein	complement(3174508..3174930)
ARA86850.1	BLMD_15915	CP020352.1	UDP-N-acetylmuramate--L-alanine ligase	complement(3175098..3176396)
ARA86852.1	BLMD_15925	CP020352.1	tRNA-binding protein	complement(3179636..3180241)
ARA86854.1	BLMD_15935	CP020352.1	thiol reductase thioredoxin	complement(3181089..3181409)
ARA86855.1	BLMD_15940	CP020352.1	hypothetical protein	3181700..3182146
ARA86857.1	BLMD_15950	CP020352.1	hypothetical protein	3183409..3183723
ARA86865.1	BLMD_15995	CP020352.1	2'-5' RNA ligase	complement(3192610..3193215)
ARA86866.1	BLMD_16000	CP020352.1	cysteine synthase A	3193355..3194287
ARA86878.1	BLMD_16060	CP020352.1	DUF2758 domain-containing protein	complement(3206217..3206399)
ARA86882.1	BLMD_16085	CP020352.1	oxidoreductase	complement(3209383..3210660)
ARA86883.1	BLMD_16090	CP020352.1	lipoprotein YteS	complement(3210682..3211170)
ARA86890.1	BLMD_16125	CP020352.1	hydrolase	complement(3219164..3220051)
ARA86893.1	BLMD_16140	CP020352.1	glyoxalase/bleomycin resistance/dioxygenase family protein	complement(3222365..3222769)
ARA86894.1	BLMD_16145	CP020352.1	leucine--tRNA ligase	complement(3223121..3225535)
ARA86902.1	BLMD_16185	CP020352.1	antibiotic ABC transporter ATP-binding protein	complement(3232913..3233791)
ARA86903.1	BLMD_16190	CP020352.1	GntR family transcriptional regulator	complement(3233784..3234176)
ARA86906.1	BLMD_16205	CP020352.1	16S rRNA (cytosine(1402)-N(4))-methyltransferase	3235862..3236446
ARA86907.1	BLMD_16210	CP020352.1	tetraprenyl-beta-curcumene synthase	complement(3236460..3237539)
ARA86909.1	BLMD_16220	CP020352.1	gamma carbonic anhydrase family protein	3238377..3238895
ARA86917.1	BLMD_16260	CP020352.1	alpha/beta hydrolase	complement(3248102..3248926)
ARA86918.1	BLMD_16265	CP020352.1	hypothetical protein	3249036..3250028
ARA86920.1	BLMD_16275	CP020352.1	ABC transporter permease	3250792..3251616
ARA86921.1	BLMD_16280	CP020352.1	nucleoside triphosphatase YtkD	complement(3251647..3252123)
ARA86923.1	BLMD_16290	CP020352.1	hypothetical protein	complement(3252675..3253079)
ARA86924.1	BLMD_16295	CP020352.1	DNA starvation/stationary phase protection protein	complement(3253229..3253666)
ARA86926.1	BLMD_16305	CP020352.1	hypothetical protein	complement(3253937..3254380)
ARA86927.1	BLMD_16310	CP020352.1	S-ribosylhomocysteine lyase	complement(3254512..3254985)
ARA86936.1	BLMD_16360	CP020352.1	o-succinylbenzoate synthase	complement(3261866..3262975)
ARA86942.1	BLMD_16390	CP020352.1	prenyltransferase	3269575..3270507
ARA87023.1	BLMD_16980	CP020352.1	CDP-diacylglycerol--serine O-phosphatidyltransferase	3365684..3366268
ARA87024.1	BLMD_16985	CP020352.1	hypothetical protein	3366275..3366757
ARA87030.1	BLMD_17015	CP020352.1	Na(+)/H(+) antiporter subunit C	3372577..3372918
ARA87034.1	BLMD_17035	CP020352.1	Na+/H+ antiporter subunit G	3375139..3375513
ARA87103.1	BLMD_17400	CP020352.1	hypothetical protein	complement(3441894..3442199)
ARA87121.1	BLMD_17495	CP020352.1	Fe-S cluster assembly protein SufB	complement(3461580..3462977)
ARA87122.1	BLMD_17500	CP020352.1	iron-sulfur cluster scaffold-like protein	complement(3462996..3463442)
ARA87123.1	BLMD_17505	CP020352.1	cysteine desulfurase	complement(3463432..3464652)
ARA87124.1	BLMD_17510	CP020352.1	Fe-S cluster assembly protein SufD	complement(3464652..3465965)
ARA87126.1	BLMD_17520	CP020352.1	cation transporter	complement(3466991..3467926)
ARA87128.1	BLMD_17535	CP020352.1	methionine ABC transporter permease	complement(3469669..3470337)
ARA87131.1	BLMD_17550	CP020352.1	thiol reductase thioredoxin	complement(3472232..3472540)
ARA87132.1	BLMD_17555	CP020352.1	hypothetical protein	complement(3472566..3472910)
ARA87133.1	BLMD_17560	CP020352.1	hypothetical protein	complement(3472972..3473208)
ARA87134.1	BLMD_17565	CP020352.1	glycine cleavage system protein H	complement(3473269..3473652)
ARA87135.1	BLMD_17570	CP020352.1	hypothetical protein	complement(3473714..3474070)
ARA87137.1	BLMD_17580	CP020352.1	acetyl-CoA acetyltransferase	complement(3475990..3477165)
ARA87140.1	BLMD_17595	CP020352.1	hypothetical protein	3480012..3480263
ARA87141.1	BLMD_17600	CP020352.1	spore coat protein	3480274..3480615
ARA87148.1	BLMD_17635	CP020352.1	hypothetical protein	complement(3485690..3486136)
ARA87149.1	BLMD_17640	CP020352.1	oligoendopeptidase	complement(3486216..3488000)
ARA87152.1	BLMD_17655	CP020352.1	DNA starvation/stationary phase protection protein	3490344..3490808
ARA87154.1	BLMD_17665	CP020352.1	DNA-binding response regulator	3492714..3493388
ARA87161.1	BLMD_17700	CP020352.1	spore gernimation protein	3500310..3501431
ARA87163.1	BLMD_17710	CP020352.1	DNA-binding response regulator	complement(3501895..3502530)
ARA87166.1	BLMD_17725	CP020352.1	protein LiaG	complement(3504357..3505220)
ARA87167.1	BLMD_17730	CP020352.1	protein LiaH	complement(3505326..3506009)
ARA87168.1	BLMD_17735	CP020352.1	protein liaI	complement(3506030..3506416)
ARA87170.1	BLMD_17745	CP020352.1	ATP:cob(I)alamin adenosyltransferase	complement(3507673..3508251)
ARA87185.1	BLMD_17825	CP020352.1	altronate hydrolase	complement(3522997..3524487)
ARA87186.1	BLMD_17830	CP020352.1	altronate oxidoreductase	complement(3524487..3525950)
ARA87189.1	BLMD_17845	CP020352.1	uronate isomerase	complement(3528512..3529933)
ARA87193.1	BLMD_17865	CP020352.1	iron ABC transporter permease	complement(3533592..3534605)
ARA87194.1	BLMD_17870	CP020352.1	ferrichrome ABC transporter permease	complement(3534605..3535669)
ARA87195.1	BLMD_17875	CP020352.1	arginine:ornithine antiporter	complement(3535826..3537229)
ARA87197.1	BLMD_17885	CP020352.1	hypothetical protein	3538060..3538530
ARA87227.1	BLMD_18035	CP020352.1	copper resistance protein CopZ	complement(3574104..3574313)
ARA87228.1	BLMD_18040	CP020352.1	transcriptional regulator	complement(3574408..3574713)
ARA87241.1	BLMD_18120	CP020352.1	hypothetical protein	complement(3591393..3592361)
ARA87242.1	BLMD_18125	CP020352.1	hypothetical protein	complement(3592559..3592768)
ARA87261.1	BLMD_18245	CP020352.1	osmoprotectant ABC transporter substrate-binding protein	complement(3612475..3613392)
ARA87264.1	BLMD_18260	CP020352.1	MarR family transcriptional regulator	3615478..3616017
ARA87265.1	BLMD_18265	CP020352.1	hypothetical protein	complement(3616069..3616701)
ARA87273.1	BLMD_18305	CP020352.1	2,3-bisphosphoglycerate-independent phosphoglycerate mutase	complement(3625000..3626535)
ARA87274.1	BLMD_18310	CP020352.1	triose-phosphate isomerase	complement(3626528..3627289)
ARA87276.1	BLMD_18320	CP020352.1	type I glyceraldehyde-3-phosphate dehydrogenase	complement(3628679..3629686)
ARA87277.1	BLMD_18325	CP020352.1	hypothetical protein	complement(3629720..3630760)
ARA87278.1	BLMD_18330	CP020352.1	luciferase family oxidoreductase	complement(3631240..3632247)
ARA87285.1	BLMD_18365	CP020352.1	iron-sulfur cluster-binding protein	complement(3637886..3639319)
ARA87286.1	BLMD_18370	CP020352.1	lactate utilization protein A	complement(3639362..3640078)
ARA87287.1	BLMD_18375	CP020352.1	transcriptional regulator	complement(3640209..3640949)
ARA87923.1	BLMD_00140	CP020352.1	tRNA-specific adenosine deaminase	29597..30079
ARA87927.1	BLMD_00830	CP020352.1	30S ribosomal protein S5	146683..147183
ARA87950.1	BLMD_02970	CP020352.1	alanine racemase	585108..586280
ARA87951.1	BLMD_02975	CP020352.1	antitoxin endoai	586392..586673
ARA87952.1	BLMD_03015	CP020352.1	RNA polymerase sigma factor SigB	590597..591388
ARA87969.1	BLMD_04855	CP020352.1	transcriptional repressor	980979..981416
ARA87972.1	BLMD_05035	CP020352.1	phosphomethylpyrimidine synthase ThiC	1008197..1009972
ARA87973.1	BLMD_05045	CP020352.1	sulfonate ABC transporter substrate-binding protein	1010962..1011951
ARA87977.1	BLMD_05355	CP020352.1	hypothetical protein	complement(1071924..1072172)
ARA87979.1	BLMD_05730	CP020352.1	DNA repair exonuclease	1142836..1144080
ARA87983.1	BLMD_06155	CP020352.1	hypothetical protein	complement(1226433..1227554)
ARA88002.1	BLMD_09270	CP020352.1	Swarming motility protein SwrB	1830986..1831495
ARA88003.1	BLMD_09355	CP020352.1	hypothetical protein	1854653..1854925
ARA88011.1	BLMD_10210	CP020352.1	thymidylate synthase	2008307..2009146
ARA88034.1	BLMD_12740	CP020352.1	stage II sporulation protein M	complement(2522613..2523269)
ARA88036.1	BLMD_12800	CP020352.1	hypothetical protein	2531430..2531777
ARA88043.1	BLMD_13625	CP020352.1	hypothetical protein	2720351..2720701
ARA88054.1	BLMD_14645	CP020352.1	hypothetical protein	complement(2919631..2919864)
ARA88056.1	BLMD_15025	CP020352.1	septum site-determining protein MinC	complement(2989711..2990391)
ARA88058.1	BLMD_15165	CP020352.1	3-isopropylmalate dehydrogenase	complement(3022253..3023365)
ARA88059.1	BLMD_15280	CP020352.1	hypothetical protein	3043244..3043687
ARA88060.1	BLMD_15285	CP020352.1	aspartate kinase	complement(3043733..3044962)
ARA88062.1	BLMD_15615	CP020352.1	isocitrate dehydrogenase (NADP(+))	complement(3113539..3114810)
ARA88064.1	BLMD_15735	CP020352.1	molybdenum cofactor biosynthesis protein	complement(3139791..3140309)
ARA88066.1	BLMD_15900	CP020352.1	hypothetical protein	complement(3173741..3174067)
ARA88069.1	BLMD_16395	CP020352.1	hypothetical protein	3270615..3271367
ARA88073.1	BLMD_16840	CP020352.1	peptidase	complement(3343688..3344362)
ARA88080.1	BLMD_17525	CP020352.1	alkylhydroperoxidase	complement(3468349..3468717)
ARA88086.1	BLMD_18225	CP020352.1	transcriptional regulator	complement(3610374..3610604)
