# Supplementary material for: Comparative genomic analysis of Bacillus paralicheniformis MDJK30 with its closely related species reveals an evolutionary relationship between B. paralicheniformis and B. licheniformis
Source: BMC Genomics. 2019 Apr 11;20:283. doi: 10.1186/s12864-019-5646-9 (PMC6458615; doi:10.1186/s12864-019-5646-9)
Supplement: Supplementary file 6 — Table S4. Table S4. Average Nucleotide Identity (ANI) (%) based on whole-genome alignments. ANI values of lineage L are in blue and lineage P are in purple. (XLSX 62 kb). [file 12864_2019_5646_MOESM6_ESM.xlsx]

## Sheet: ANIm
	B. sonorensis L12	B. licheniformis 127185_2	B. licheniformis SRCM101441	B. paralicheniformis 167_2	B. licheniformis LMG_6934	B. licheniformis B4123	B. paralicheniformis MDJK30	B. paralicheniformis KJ-16	B. licheniformis S127	B. paralicheniformis NCIMB_8874	B. licheniformis LMG_7559	B. paralicheniformis ATCC_9945a	B. licheniformis B4121	B. paralicheniformis MKU3	B. paralicheniformis F47	B. paralicheniformis ATCC_12759	B. licheniformis B4125	B. paralicheniformis BL-09	B. licheniformis S_16	B. licheniformis WX-02	B. licheniformis B4089	B. licheniformis YNP1-TSU	B. licheniformis SCK_B11	B. licheniformis B4090_201601	B. licheniformis YNP5-TSU	B. licheniformis 127185_10	B. licheniformis B4091	B. licheniformis HRBL-15TDI7	B. licheniformis B4164	B. licheniformis VTM3R78	B. licheniformis SCDB_14	B. licheniformis V30	B. licheniformis B4124	B. licheniformis LMG_17339	B. licheniformis GB2	B. licheniformis B4092	B. licheniformis 127160_7	B. licheniformis ATCC_14580	B. licheniformis DSM_13	B. licheniformis CG-B52	B. licheniformis SRCM100115	B. licheniformis 5NAP23	B. licheniformis BL1202	B. licheniformis VSD4-1	B. licheniformis VSD4	B. licheniformis YNP2-TSU	B. licheniformis YNP3-TSU	B. licheniformis RE1-58	B. licheniformis RE1-60
B. sonorensis L12	---	84.17	84.39	85.27	85.11	85.34	85.13	85.42	85.32	85.33	85.12	85.14	85.24	85.22	85.13	85.27	85.22	85.2	85.38	85.19	84.88	85.17	85.3	85.26	85.35	85.21	85.23	85.22	85.18	85.18	85.21	85.27	85.3	85.21	85.27	85.27	85.31	85.23	85.21	85.38	85.2	85.29	85.44	85.35	85.44	85.46	85.39	85.45	85.46
B. licheniformis 127185_2	84.12	---	92.48	84.81	84.49	84.47	85.63	85.22	85.66	86.28	84.84	85.56	85.63	85.88	84.66	85.54	85.31	85.31	85.97	84.7	85.07	84.28	84.48	84.4	84.37	84.46	84.35	84.57	84.22	84.24	84.25	84.33	84.56	84.21	84.44	84.3	84.43	84.62	84.45	84.38	84.48	85.25	84.54	84.54	85.7	84.49	84.49	84.39	84.33
B. licheniformis SRCM101441	84.39	92.48	---	85.32	84.89	85.09	85.86	85.61	85.31	86.46	84.98	85.22	85.2	85.67	85.12	85.92	85.05	85.24	86.65	86.25	85.26	85.59	86.22	85.96	85.32	85.5	85.19	86.16	85.32	85.2	86.13	85.31	85.3	85.28	85.93	85.95	85.32	86.13	85.84	85.31	85.5	86.56	86.26	85.85	87	85.48	85.55	85.5	85.37
B. paralicheniformis 167_2	85.24	84.76	85.28	---	97.03	97.08	97.12	97.1	97.14	97.12	97.17	97.15	96.95	96.9	97.1	96.94	96.96	96.97	95.47	95.57	95.56	95.52	95.52	95.49	95.48	95.53	95.48	95.55	95.53	95.54	95.5	95.49	95.51	95.54	95.47	95.47	95.49	95.49	95.49	95.44	95.49	95.51	95.48	95.53	95.54	95.37	95.43	95.46	95.47
B. licheniformis LMG_6934	85.11	84.62	84.88	97.02	---	99.63	98.73	98.6	98.68	98.92	98.93	98.95	98.9	98.84	99.06	98.85	98.92	98.96	95.29	94.93	94.84	94.83	94.85	94.79	94.8	94.85	94.77	94.81	94.81	94.81	94.79	94.79	94.79	94.86	94.77	94.76	94.78	94.78	94.78	94.75	94.77	94.8	94.76	94.78	94.8	94.69	94.72	94.78	94.8
B. licheniformis B4123	85.17	84.51	85.17	97.07	99.63	---	98.85	98.66	98.77	99	99.05	99.05	99	98.97	99.18	98.99	99.06	99.1	95.27	94.84	94.79	94.72	94.77	94.7	94.69	94.73	94.66	94.73	94.68	94.69	94.68	94.66	94.68	94.74	94.66	94.64	94.66	94.7	94.7	94.64	94.66	94.7	94.69	94.68	94.69	94.59	94.61	94.7	94.71
B. paralicheniformis MDJK30	85.13	85.69	85.86	97.09	98.71	98.81	---	99.4	99.46	99.32	99.39	99.41	99.06	98.99	99.21	99.12	99.22	99.21	95.25	94.79	94.67	94.7	94.75	94.67	94.69	94.73	94.63	94.7	94.67	94.68	94.67	94.64	94.67	94.76	94.66	94.64	94.63	94.72	94.71	94.64	94.66	94.74	94.7	94.68	94.72	94.62	94.63	94.68	94.69
B. paralicheniformis KJ-16	85.42	85.44	85.57	97.1	98.6	98.65	99.43	---	99.48	99.22	99.36	99.37	98.99	98.89	99.15	98.94	99.02	99.06	95.23	94.86	94.71	94.79	94.84	94.67	94.76	94.83	94.7	94.77	94.77	94.78	94.76	94.73	94.74	94.84	94.76	94.69	94.72	94.76	94.76	94.73	94.74	94.77	94.75	94.72	94.74	94.62	94.64	94.76	94.77
B. licheniformis S127	85.27	85.43	85.21	97.14	98.68	98.77	99.49	99.5	---	99.37	99.48	99.49	99.09	98.99	99.27	99.07	99.19	99.19	95.27	94.78	94.66	94.7	94.77	94.63	94.74	94.73	94.68	94.74	94.67	94.69	94.64	94.63	94.66	94.75	94.7	94.65	94.68	94.68	94.67	94.68	94.65	94.68	94.64	94.68	94.71	94.61	94.64	94.73	94.73
B. paralicheniformis NCIMB_8874	85.19	85.29	85.31	97.1	98.9	98.97	99.36	99.2	99.34	---	99.9	99.91	98.94	98.89	99.13	98.93	99.03	99.07	95.24	94.81	94.66	94.7	94.73	94.63	94.67	94.72	94.62	94.71	94.66	94.66	94.68	94.65	94.65	94.74	94.65	94.62	94.64	94.7	94.69	94.63	94.64	94.71	94.66	94.67	94.71	94.56	94.59	94.66	94.67
B. licheniformis LMG_7559	85.12	85.16	85	97.15	98.91	99.02	99.4	99.35	99.48	99.89	---	99.98	99.04	98.93	99.19	98.99	99.11	99.12	95.25	94.81	94.69	94.73	94.75	94.7	94.73	94.77	94.66	94.71	94.71	94.71	94.69	94.7	94.7	94.8	94.68	94.67	94.68	94.7	94.7	94.65	94.67	94.7	94.69	94.7	94.71	94.64	94.64	94.7	94.71
B. paralicheniformis ATCC_9945a	85.14	85.68	85.23	97.14	98.93	99.01	99.41	99.34	99.44	99.88	99.98	---	99.02	98.92	99.19	98.98	99.1	99.1	95.29	94.81	94.69	94.72	94.77	94.69	94.74	94.76	94.64	94.72	94.68	94.69	94.7	94.67	94.7	94.78	94.68	94.66	94.66	94.74	94.73	94.67	94.68	94.75	94.73	94.7	94.74	94.65	94.65	94.7	94.72
B. licheniformis B4121	85.21	85.4	85.19	96.94	98.89	99.02	99.08	98.99	99.07	98.95	99.04	99.04	---	99.27	99.48	99.43	99.33	99.33	95.22	94.76	94.63	94.65	94.67	94.59	94.63	94.69	94.6	94.63	94.63	94.63	94.61	94.6	94.62	94.7	94.62	94.6	94.6	94.63	94.62	94.59	94.61	94.63	94.6	94.61	94.63	94.55	94.56	94.61	94.6
B. paralicheniformis MKU3	85.17	85.63	85.54	96.87	98.83	98.94	99.01	98.88	98.98	98.9	98.94	98.94	99.27	---	99.41	99.25	99.29	99.31	95.15	94.69	94.58	94.6	94.63	94.55	94.57	94.62	94.54	94.59	94.57	94.58	94.56	94.57	94.58	94.63	94.55	94.54	94.54	94.57	94.57	94.53	94.55	94.6	94.58	94.58	94.61	94.49	94.5	94.58	94.58
B. paralicheniformis F47	85.09	84.55	85.06	97.09	99.05	99.18	99.23	99.15	99.26	99.14	99.2	99.21	99.48	99.42	---	99.43	99.46	99.47	95.28	94.83	94.69	94.72	94.76	94.69	94.71	94.76	94.66	94.71	94.71	94.71	94.7	94.69	94.7	94.76	94.68	94.66	94.68	94.7	94.7	94.67	94.68	94.71	94.69	94.69	94.71	94.64	94.65	94.69	94.68
B. paralicheniformis ATCC_12759	85.27	85.58	85.94	96.92	98.84	98.92	99.12	98.92	99.02	98.89	98.98	98.98	99.41	99.23	99.41	---	99.35	99.39	95.2	94.74	94.62	94.62	94.67	94.62	94.62	94.66	94.58	94.65	94.61	94.62	94.61	94.6	94.62	94.68	94.58	94.56	94.57	94.63	94.63	94.57	94.59	94.65	94.6	94.62	94.65	94.52	94.54	94.61	94.61
B. licheniformis B4125	85.19	84.96	84.88	96.95	98.9	99.03	99.23	99	99.17	99.03	99.11	99.11	99.32	99.29	99.45	99.36	---	99.95	95.19	94.74	94.63	94.63	94.67	94.62	94.62	94.66	94.58	94.64	94.61	94.61	94.6	94.6	94.62	94.67	94.59	94.57	94.58	94.61	94.61	94.56	94.58	94.61	94.61	94.62	94.64	94.49	94.52	94.64	94.64
B. paralicheniformis BL-09	85.2	85.33	85.25	96.96	98.95	99.06	99.21	99.04	99.15	99.06	99.11	99.1	99.31	99.29	99.46	99.39	99.93	---	95.21	94.77	94.64	94.64	94.71	94.63	94.63	94.67	94.59	94.67	94.62	94.62	94.64	94.61	94.64	94.69	94.6	94.57	94.58	94.67	94.66	94.58	94.59	94.68	94.68	94.63	94.67	94.54	94.53	94.65	94.65
B. licheniformis S_16	85.28	85.16	85.62	95.47	95.28	95.28	95.26	95.23	95.24	95.27	95.26	95.29	95.22	95.15	95.28	95.21	95.2	95.23	---	95.62	95.56	95.62	95.61	95.64	95.62	95.63	95.6	95.65	95.65	95.65	95.64	95.62	95.63	95.64	95.6	95.57	95.58	95.65	95.65	95.58	95.64	95.67	95.61	95.62	95.63	95.58	95.6	95.6	95.61
B. licheniformis WX-02	85.19	84.73	86.26	95.56	94.93	94.82	94.79	94.85	94.76	94.81	94.81	94.81	94.74	94.69	94.83	94.74	94.73	94.77	95.6	---	99.55	99.58	99.58	99.45	99.37	99.67	99.55	99.65	99.64	99.66	99.66	99.67	99.68	99.63	99.47	99.47	99.52	99.57	99.57	99.53	99.48	99.49	99.39	99.52	99.54	99.3	99.41	99.47	99.49
B. licheniformis B4089	84.93	85.01	85.37	95.54	94.82	94.81	94.69	94.73	94.65	94.68	94.72	94.72	94.61	94.6	94.71	94.64	94.65	94.65	95.55	99.59	---	99.63	99.77	99.54	99.51	99.66	99.63	99.7	99.68	99.7	99.72	99.68	99.7	99.66	99.58	99.51	99.68	99.71	99.71	99.62	99.63	99.64	99.57	99.58	99.6	99.43	99.51	99.65	99.65
B. licheniformis YNP1-TSU	85.16	84.39	85.59	95.51	94.83	94.72	94.7	94.78	94.68	94.71	94.73	94.72	94.63	94.6	94.72	94.62	94.62	94.64	95.61	99.58	99.59	---	99.67	99.55	99.52	99.73	99.63	99.75	99.71	99.73	99.73	99.74	99.71	99.67	99.56	99.57	99.61	99.68	99.68	99.59	99.63	99.62	99.49	99.62	99.64	99.36	99.44	99.55	99.57
B. licheniformis SCK_B11	85.3	84.54	86.22	95.51	94.85	94.76	94.75	94.82	94.74	94.74	94.75	94.77	94.66	94.63	94.75	94.68	94.67	94.71	95.6	99.58	99.73	99.67	---	99.56	99.45	99.69	99.51	99.62	99.69	99.71	99.71	99.7	99.7	99.68	99.5	99.54	99.54	99.68	99.68	99.52	99.58	99.59	99.51	99.61	99.62	99.34	99.39	99.46	99.47
B. licheniformis B4090_201601	85.24	84.41	85.97	95.49	94.79	94.72	94.67	94.68	94.63	94.66	94.7	94.7	94.59	94.56	94.69	94.63	94.63	94.64	95.64	99.47	99.53	99.56	99.57	---	99.39	99.53	99.56	99.61	99.63	99.62	99.65	99.53	99.51	99.6	99.57	99.56	99.55	99.59	99.59	99.53	99.57	99.58	99.43	99.57	99.58	99.47	99.5	99.55	99.55
B. licheniformis YNP5-TSU	85.33	84.37	85.26	95.48	94.8	94.7	94.7	94.76	94.73	94.69	94.74	94.75	94.61	94.58	94.71	94.62	94.63	94.64	95.62	99.4	99.49	99.55	99.48	99.39	---	99.63	99.41	99.56	99.59	99.59	99.58	99.57	99.55	99.54	99.42	99.41	99.44	99.6	99.6	99.41	99.63	99.63	99.39	99.55	99.56	99.13	99.23	99.35	99.38
B. licheniformis 127185_10	85.19	84.41	85.39	95.53	94.85	94.75	94.74	94.83	94.74	94.75	94.77	94.76	94.68	94.64	94.76	94.68	94.68	94.68	95.63	99.69	99.63	99.75	99.71	99.54	99.61	---	99.65	99.75	99.72	99.72	99.74	99.75	99.76	99.71	99.62	99.55	99.66	99.68	99.68	99.63	99.59	99.6	99.49	99.59	99.6	99.37	99.46	99.53	99.55
B. licheniformis B4091	85.22	84.4	85.19	95.48	94.77	94.68	94.64	94.7	94.67	94.64	94.66	94.65	94.59	94.55	94.67	94.58	94.58	94.59	95.59	99.57	99.61	99.64	99.53	99.55	99.39	99.64	---	99.9	99.81	99.8	99.74	99.76	99.74	99.65	99.58	99.6	99.55	99.65	99.65	99.45	99.57	99.58	99.5	99.63	99.64	99.35	99.41	99.54	99.55
B. licheniformis HRBL-15TDI7	85.22	84.62	86.17	95.54	94.81	94.74	94.7	94.76	94.71	94.72	94.71	94.72	94.61	94.59	94.71	94.65	94.63	94.68	95.63	99.65	99.68	99.75	99.62	99.6	99.54	99.73	99.89	---	99.87	99.88	99.81	99.84	99.84	99.73	99.67	99.75	99.64	99.75	99.75	99.59	99.7	99.7	99.66	99.67	99.68	99.49	99.51	99.69	99.69
B. licheniformis B4164	85.17	84.22	85.32	95.52	94.81	94.68	94.68	94.76	94.67	94.67	94.71	94.69	94.61	94.57	94.71	94.61	94.61	94.62	95.64	99.64	99.65	99.71	99.7	99.62	99.57	99.69	99.8	99.87	---	99.96	99.8	99.8	99.82	99.69	99.65	99.68	99.69	99.71	99.71	99.67	99.65	99.66	99.58	99.65	99.66	99.48	99.52	99.61	99.63
B. licheniformis VTM3R78	85.15	84.13	85.22	95.53	94.81	94.7	94.69	94.77	94.69	94.68	94.71	94.7	94.63	94.58	94.72	94.62	94.62	94.62	95.63	99.67	99.66	99.74	99.71	99.62	99.58	99.7	99.79	99.88	99.96	---	99.8	99.82	99.83	99.69	99.67	99.68	99.71	99.72	99.72	99.68	99.66	99.66	99.59	99.65	99.66	99.49	99.53	99.63	99.64
B. licheniformis SCDB_14	85.21	84.32	86.13	95.48	94.78	94.67	94.69	94.74	94.62	94.66	94.69	94.7	94.58	94.55	94.69	94.61	94.59	94.64	95.62	99.67	99.68	99.74	99.72	99.65	99.56	99.73	99.73	99.81	99.79	99.8	---	99.89	99.9	99.73	99.69	99.62	99.71	99.77	99.77	99.75	99.67	99.68	99.63	99.7	99.71	99.5	99.55	99.62	99.64
B. licheniformis V30	85.25	84.3	85.29	95.48	94.79	94.67	94.65	94.72	94.63	94.64	94.7	94.68	94.58	94.56	94.69	94.6	94.6	94.61	95.6	99.68	99.65	99.75	99.71	99.52	99.54	99.73	99.75	99.85	99.81	99.83	99.89	---	99.96	99.73	99.67	99.64	99.69	99.73	99.73	99.73	99.67	99.66	99.55	99.67	99.65	99.41	99.46	99.61	99.63
B. licheniformis B4124	85.27	84.4	85.28	95.49	94.78	94.69	94.68	94.73	94.64	94.66	94.7	94.7	94.59	94.58	94.7	94.62	94.62	94.63	95.62	99.69	99.66	99.72	99.7	99.5	99.52	99.75	99.74	99.85	99.83	99.84	99.9	99.96	---	99.73	99.65	99.61	99.69	99.7	99.7	99.68	99.64	99.65	99.54	99.68	99.69	99.4	99.47	99.62	99.64
B. licheniformis LMG_17339	85.2	84.31	85.29	95.54	94.87	94.75	94.76	94.83	94.76	94.75	94.8	94.78	94.69	94.64	94.76	94.68	94.67	94.69	95.64	99.63	99.63	99.68	99.68	99.59	99.51	99.7	99.65	99.73	99.68	99.68	99.73	99.73	99.73	---	99.66	99.56	99.65	99.71	99.71	99.63	99.62	99.62	99.53	99.63	99.64	99.42	99.46	99.55	99.57
B. licheniformis GB2	85.24	84.37	85.96	95.48	94.77	94.68	94.68	94.76	94.69	94.67	94.69	94.69	94.6	94.57	94.68	94.6	94.59	94.61	95.59	99.49	99.54	99.58	99.52	99.57	99.41	99.62	99.59	99.69	99.67	99.68	99.7	99.68	99.66	99.67	---	99.47	99.57	99.71	99.71	99.49	99.61	99.61	99.49	99.73	99.73	99.31	99.43	99.49	99.52
B. licheniformis B4092	85.27	84.3	85.99	95.49	94.78	94.67	94.66	94.72	94.65	94.64	94.68	94.68	94.58	94.57	94.68	94.59	94.59	94.58	95.58	99.5	99.51	99.61	99.59	99.57	99.43	99.58	99.63	99.77	99.71	99.7	99.66	99.67	99.65	99.59	99.49	---	99.62	99.65	99.65	99.55	99.56	99.57	99.44	99.61	99.62	99.26	99.39	99.49	99.51
B. licheniformis 127160_7	85.3	84.36	85.3	95.5	94.78	94.68	94.64	94.72	94.7	94.66	94.69	94.67	94.59	94.56	94.69	94.59	94.6	94.6	95.59	99.55	99.65	99.64	99.55	99.56	99.45	99.66	99.57	99.65	99.71	99.72	99.73	99.71	99.71	99.67	99.58	99.59	---	99.74	99.74	99.56	99.63	99.65	99.57	99.66	99.67	99.35	99.42	99.52	99.54
B. licheniformis ATCC_14580	85.23	84.68	86.15	95.49	94.79	94.7	94.72	94.75	94.65	94.7	94.71	94.74	94.61	94.57	94.7	94.64	94.6	94.67	95.63	99.57	99.65	99.68	99.68	99.58	99.56	99.66	99.63	99.75	99.71	99.71	99.76	99.72	99.69	99.71	99.69	99.6	99.72	---	99.98	99.67	99.66	99.66	99.55	99.68	99.69	99.48	99.54	99.58	99.61
B. licheniformis DSM_13	85.21	84.52	85.86	95.48	94.78	94.7	94.71	94.75	94.65	94.69	94.71	94.73	94.6	94.56	94.69	94.63	94.6	94.67	95.63	99.57	99.65	99.68	99.68	99.58	99.56	99.66	99.63	99.75	99.71	99.71	99.76	99.72	99.69	99.71	99.69	99.6	99.72	99.98	---	99.67	99.66	99.66	99.55	99.68	99.69	99.48	99.54	99.58	99.61
B. licheniformis CG-B52	85.37	84.41	85.29	95.45	94.76	94.67	94.66	94.74	94.69	94.67	94.67	94.68	94.59	94.56	94.68	94.59	94.58	94.6	95.58	99.56	99.6	99.61	99.55	99.55	99.41	99.65	99.48	99.61	99.7	99.7	99.77	99.76	99.72	99.65	99.51	99.53	99.57	99.7	99.7	---	99.61	99.59	99.52	99.63	99.63	99.32	99.39	99.49	99.51
B. licheniformis SRCM100115	85.18	84.42	85.47	95.48	94.76	94.69	94.66	94.74	94.65	94.66	94.67	94.68	94.6	94.56	94.68	94.59	94.59	94.6	95.64	99.49	99.59	99.64	99.6	99.57	99.61	99.59	99.58	99.71	99.66	99.66	99.68	99.68	99.64	99.62	99.6	99.53	99.62	99.69	99.69	99.59	---	99.96	99.52	99.65	99.65	99.46	99.53	99.52	99.55
B. licheniformis 5NAP23	85.2	84.61	85.41	95.49	94.78	94.72	94.71	94.75	94.65	94.71	94.67	94.72	94.61	94.59	94.7	94.61	94.6	94.65	95.66	99.5	99.61	99.63	99.61	99.57	99.62	99.59	99.58	99.71	99.66	99.66	99.68	99.69	99.66	99.62	99.6	99.53	99.64	99.67	99.67	99.6	99.96	---	99.54	99.65	99.66	99.47	99.53	99.53	99.56
B. licheniformis BL1202	85.44	84.6	86.28	95.48	94.76	94.69	94.7	94.74	94.62	94.67	94.69	94.73	94.58	94.58	94.69	94.61	94.6	94.68	95.59	99.39	99.49	99.49	99.51	99.41	99.36	99.47	99.49	99.66	99.57	99.58	99.62	99.55	99.54	99.53	99.48	99.37	99.55	99.55	99.55	99.49	99.51	99.53	---	99.61	99.62	99.19	99.31	99.46	99.5
B. licheniformis VSD4-1	85.33	84.5	85.85	95.54	94.8	94.71	94.69	94.73	94.68	94.68	94.71	94.71	94.61	94.6	94.69	94.63	94.64	94.64	95.6	99.54	99.58	99.64	99.64	99.58	99.55	99.59	99.64	99.69	99.67	99.66	99.72	99.69	99.69	99.65	99.7	99.59	99.66	99.7	99.7	99.62	99.65	99.66	99.63	---	99.91	99.55	99.58	99.62	99.62
B. licheniformis VSD4	85.34	84.73	86.36	95.54	94.8	94.73	94.71	94.73	94.68	94.74	94.71	94.72	94.62	94.59	94.7	94.65	94.64	94.66	95.62	99.55	99.59	99.65	99.64	99.59	99.55	99.6	99.65	99.7	99.68	99.68	99.72	99.7	99.7	99.65	99.73	99.6	99.67	99.7	99.7	99.61	99.65	99.66	99.64	99.9	---	99.55	99.58	99.62	99.62
B. licheniformis YNP2-TSU	85.44	84.57	85.47	95.39	94.71	94.62	94.63	94.64	94.62	94.6	94.65	94.67	94.55	94.51	94.65	94.54	94.53	94.56	95.58	99.33	99.4	99.4	99.37	99.47	99.14	99.39	99.36	99.51	99.5	99.5	99.52	99.43	99.42	99.45	99.31	99.26	99.36	99.51	99.51	99.34	99.47	99.47	99.22	99.55	99.56	---	99.89	99.23	99.26
B. licheniformis YNP3-TSU	85.38	84.61	85.5	95.44	94.72	94.63	94.64	94.65	94.65	94.61	94.66	94.67	94.56	94.52	94.66	94.56	94.54	94.56	95.61	99.42	99.48	99.46	99.41	99.49	99.23	99.46	99.4	99.52	99.53	99.53	99.56	99.47	99.47	99.48	99.41	99.36	99.4	99.57	99.57	99.4	99.52	99.53	99.33	99.56	99.57	99.85	---	99.33	99.35
B. licheniformis RE1-58	85.42	84.41	85.46	95.48	94.79	94.72	94.7	94.77	94.73	94.68	94.71	94.72	94.6	94.6	94.69	94.64	94.66	94.66	95.59	99.49	99.61	99.57	99.49	99.56	99.33	99.54	99.55	99.71	99.64	99.66	99.64	99.63	99.64	99.57	99.5	99.47	99.54	99.62	99.62	99.49	99.53	99.53	99.49	99.63	99.62	99.22	99.35	---	99.88
B. licheniformis RE1-60	85.44	84.37	85.35	95.48	94.81	94.72	94.7	94.77	94.73	94.68	94.72	94.73	94.6	94.6	94.69	94.64	94.65	94.67	95.59	99.52	99.65	99.6	99.5	99.56	99.37	99.56	99.56	99.7	99.65	99.66	99.66	99.64	99.65	99.58	99.52	99.49	99.55	99.64	99.64	99.5	99.55	99.55	99.54	99.62	99.61	99.24	99.36	99.88	---
B. licheniformis RE1-59	85.41	84.31	85.38	95.47	94.79	94.73	94.69	94.78	94.73	94.68	94.71	94.72	94.6	94.6	94.69	94.63	94.66	94.66	95.61	99.49	99.6	99.59	99.49	99.56	99.35	99.54	99.54	99.7	99.63	99.63	99.64	99.63	99.63	99.57	99.5	99.45	99.52	99.62	99.62	99.48	99.53	99.52	99.5	99.62	99.62	99.23	99.35	99.88	99.89
B. licheniformis RE1-61	85.42	84.27	85.44	95.47	94.79	94.72	94.69	94.77	94.73	94.66	94.71	94.71	94.6	94.59	94.69	94.63	94.65	94.65	95.61	99.49	99.61	99.57	99.49	99.56	99.34	99.53	99.56	99.72	99.63	99.64	99.64	99.63	99.63	99.56	99.49	99.45	99.53	99.62	99.62	99.48	99.54	99.54	99.5	99.62	99.62	99.23	99.36	99.84	99.88
B. licheniformis B4094	85.31	84.52	86.24	95.49	94.76	94.74	94.64	94.71	94.67	94.65	94.66	94.67	94.59	94.55	94.67	94.61	94.64	94.63	95.61	99.53	99.66	99.6	99.58	99.59	99.43	99.6	99.56	99.69	99.71	99.71	99.71	99.69	99.66	99.63	99.52	99.54	99.59	99.69	99.69	99.52	99.61	99.62	99.57	99.69	99.7	99.33	99.43	99.58	99.6
B. licheniformis SCDB_34	85.45	84.59	86.74	95.43	94.8	94.74	94.7	94.73	94.66	94.68	94.71	94.72	94.58	94.61	94.68	94.64	94.67	94.7	95.6	99.48	99.54	99.53	99.47	99.59	99.4	99.54	99.49	99.62	99.61	99.62	99.62	99.62	99.64	99.6	99.46	99.44	99.54	99.66	99.66	99.5	99.57	99.58	99.5	99.64	99.64	99.32	99.39	99.53	99.55
B. licheniformis SRCM100141	85.27	84.34	86.19	95.47	94.74	94.66	94.66	94.66	94.57	94.63	94.66	94.68	94.54	94.54	94.66	94.62	94.58	94.65	95.6	99.45	99.49	99.56	99.53	99.52	99.4	99.49	99.57	99.69	99.62	99.63	99.62	99.55	99.57	99.57	99.52	99.51	99.58	99.64	99.64	99.55	99.54	99.56	99.47	99.63	99.65	99.34	99.43	99.56	99.59
B. licheniformis SCCB_37	85.28	84.55	86.59	95.46	94.75	94.66	94.68	94.7	94.58	94.65	94.67	94.7	94.57	94.56	94.68	94.62	94.59	94.65	95.59	99.46	99.5	99.56	99.56	99.52	99.4	99.5	99.59	99.7	99.64	99.64	99.64	99.55	99.58	99.59	99.53	99.49	99.58	99.65	99.65	99.54	99.56	99.57	99.47	99.65	99.67	99.31	99.44	99.52	99.56
B. licheniformis SRCM100027	85.28	84.53	86.59	95.45	94.75	94.66	94.68	94.7	94.59	94.65	94.67	94.7	94.57	94.56	94.68	94.62	94.59	94.66	95.6	99.46	99.5	99.57	99.56	99.52	99.4	99.5	99.59	99.7	99.64	99.64	99.64	99.56	99.58	99.59	99.53	99.49	99.58	99.65	99.65	99.54	99.56	99.57	99.47	99.65	99.67	99.32	99.44	99.53	99.56
[truncated: 7 more columns]

## Sheet: ANIb
	B. sonorensis L12	B. licheniformis 127185_2	B. licheniformis SRCM101441	B. paralicheniformis 167_2	B. licheniformis LMG_6934	B. licheniformis B4123	B. paralicheniformis MDJK30	B. paralicheniformis KJ-16	B. licheniformis S127	B. paralicheniformis NCIMB_8874	B. licheniformis LMG_7559	B. paralicheniformis ATCC_9945a	B. licheniformis B4121	B. paralicheniformis MKU3	B. paralicheniformis F47	B. paralicheniformis ATCC_12759	B. licheniformis B4125	B. paralicheniformis BL-09	B. licheniformis S_16	B. licheniformis WX-02	B. licheniformis B4089	B. licheniformis YNP1-TSU	B. licheniformis SCK_B11	B. licheniformis B4090_201601	B. licheniformis YNP5-TSU	B. licheniformis 127185_10	B. licheniformis B4091	B. licheniformis HRBL-15TDI7	B. licheniformis B4164	B. licheniformis VTM3R78	B. licheniformis SCDB_14	B. licheniformis V30	B. licheniformis B4124	B. licheniformis LMG_17339	B. licheniformis GB2	B. licheniformis B4092	B. licheniformis 127160_7	B. licheniformis ATCC_14580	B. licheniformis DSM_13	B. licheniformis CG-B52	B. licheniformis SRCM100115	B. licheniformis 5NAP23	B. licheniformis BL1202	B. licheniformis VSD4-1	B. licheniformis VSD4	B. licheniformis YNP2-TSU	B. licheniformis YNP3-TSU	B. licheniformis RE1-58	B. licheniformis RE1-60
B. sonorensis L12	---	72.14	71.95	80.92	80.71	80.73	80.83	81.02	80.84	80.75	80.81	80.83	80.81	80.77	80.85	80.89	80.92	80.93	80.95	80.92	80.29	80.86	80.96	80.87	80.99	80.92	80.87	80.88	80.9	80.87	80.93	80.93	80.93	80.93	80.93	80.88	80.95	80.96	80.96	81.02	80.88	80.88	81.04	80.81	80.85	81.08	81.02	81.04	81.03
B. licheniformis 127185_2	72.23	---	91.98	71.78	71.72	71.76	71.86	71.8	71.84	71.85	71.8	71.84	71.9	71.93	71.78	71.88	71.8	71.8	71.84	71.77	71.6	71.7	71.81	71.8	71.76	71.79	71.72	71.78	71.69	71.69	71.81	71.73	71.77	71.75	71.83	71.75	71.74	71.81	71.81	71.81	71.8	71.82	71.81	71.76	71.78	71.82	71.84	71.8	71.79
B. licheniformis SRCM101441	72.63	92.32	---	72.26	72.52	72.36	72.55	72.44	72.37	72.51	72.41	72.52	72.27	72.48	72.3	72.37	72.17	72.35	72.53	72.39	72.19	72.23	72.41	72.32	72.32	72.22	72.09	72.35	72.14	72	72.42	72.23	72.35	72.32	72.32	72.33	72.23	72.36	72.36	72.33	72.28	72.41	72.46	72.08	72.41	72.29	72.33	72.28	72.29
B. paralicheniformis 167_2	81.07	71.9	71.83	---	96.92	96.7	97.15	97.11	97.15	97.09	97.14	97.14	96.96	96.86	97.06	96.92	96.9	96.91	95.44	95.23	94.82	95.16	95.15	95.25	95.16	95.25	95.18	95.2	95.2	95.15	95.14	95.2	95.17	95.17	95.2	95.25	95.14	95.18	95.18	95.14	95.15	95.14	95.18	95.18	95.23	95.16	95.15	95.22	95.2
B. licheniformis LMG_6934	80.94	71.66	71.72	96.86	---	99.2	98.55	98.48	98.54	98.76	98.75	98.76	98.71	98.69	98.89	98.66	98.78	98.8	95.18	94.56	94.16	94.48	94.48	94.46	94.44	94.51	94.42	94.41	94.41	94.34	94.38	94.39	94.38	94.48	94.52	94.5	94.39	94.39	94.39	94.43	94.38	94.35	94.35	94.42	94.4	94.38	94.32	94.43	94.41
B. licheniformis B4123	81.29	72.07	72.09	96.94	99.53	---	98.72	98.58	98.68	98.88	98.9	98.91	98.9	98.81	99.14	98.82	99.05	99.04	95.13	94.45	94.1	94.29	94.36	94.4	94.31	94.4	94.3	94.34	94.31	94.25	94.25	94.25	94.25	94.38	94.34	94.34	94.31	94.32	94.32	94.26	94.23	94.23	94.36	94.34	94.35	94.29	94.23	94.38	94.37
B. paralicheniformis MDJK30	81.1	72.17	72.26	97.12	98.62	98.42	---	99.42	99.5	99.34	99.36	99.39	99.05	98.95	99.17	99.12	99.14	99.16	95.2	94.43	93.95	94.29	94.33	94.36	94.3	94.39	94.3	94.29	94.3	94.22	94.26	94.29	94.28	94.41	94.37	94.31	94.25	94.29	94.29	94.29	94.27	94.23	94.23	94.26	94.31	94.29	94.26	94.35	94.32
B. paralicheniformis KJ-16	81.1	71.82	71.85	97	98.41	98.28	99.39	---	99.47	99.13	99.28	99.29	98.9	98.75	99.06	98.87	98.92	98.93	95.05	94.45	94.06	94.4	94.47	94.4	94.44	94.46	94.36	94.4	94.37	94.3	94.37	94.36	94.36	94.44	94.49	94.4	94.37	94.41	94.41	94.37	94.36	94.36	94.36	94.33	94.35	94.38	94.34	94.47	94.46
B. licheniformis S127	80.96	71.94	71.94	97.02	98.54	98.37	99.46	99.53	---	99.35	99.4	99.42	98.97	98.89	99.2	99.01	99.04	99.07	95.13	94.29	93.73	94.19	94.31	94.22	94.28	94.24	94.2	94.24	94.15	94.14	94.14	94.15	94.12	94.26	94.3	94.21	94.22	94.15	94.15	94.29	94.17	94.13	94.16	94.21	94.17	94.22	94.2	94.29	94.27
B. paralicheniformis NCIMB_8874	81.09	72.19	72.27	97.04	98.8	98.64	99.37	99.25	99.43	---	99.9	99.91	98.91	98.85	99.12	98.9	98.97	98.98	95.15	94.39	93.99	94.27	94.31	94.33	94.28	94.38	94.27	94.28	94.24	94.2	94.21	94.23	94.22	94.34	94.36	94.3	94.26	94.26	94.26	94.23	94.23	94.22	94.21	94.31	94.31	94.32	94.28	94.28	94.26
B. licheniformis LMG_7559	80.96	71.76	71.77	97.11	98.82	98.7	99.42	99.4	99.53	99.92	---	99.98	99.02	98.87	99.18	99.01	99.04	99.04	95.16	94.43	93.94	94.32	94.33	94.39	94.38	94.42	94.33	94.31	94.33	94.28	94.29	94.36	94.3	94.45	94.35	94.36	94.32	94.31	94.31	94.33	94.3	94.27	94.26	94.31	94.3	94.36	94.31	94.35	94.34
B. paralicheniformis ATCC_9945a	81.15	72.12	72.17	97.1	98.85	98.69	99.42	99.37	99.53	99.91	99.98	---	99.03	98.89	99.21	99	99.06	99.07	95.2	94.43	93.87	94.32	94.39	94.38	94.38	94.4	94.31	94.34	94.31	94.27	94.29	94.29	94.3	94.42	94.43	94.34	94.32	94.33	94.33	94.35	94.32	94.28	94.26	94.39	94.36	94.37	94.34	94.39	94.37
B. licheniformis B4121	80.94	71.96	71.95	96.9	98.72	98.55	99.05	98.98	99.06	98.94	98.99	99.01	---	99.21	99.44	99.39	99.23	99.23	95.09	94.49	93.87	94.36	94.37	94.33	94.34	94.42	94.3	94.3	94.3	94.25	94.32	94.32	94.31	94.39	94.34	94.3	94.33	94.32	94.32	94.32	94.29	94.29	94.27	94.31	94.31	94.32	94.31	94.29	94.28
B. paralicheniformis MKU3	81.03	71.97	71.88	96.85	98.72	98.55	98.94	98.88	98.99	98.87	98.89	98.88	99.2	---	99.35	99.2	99.2	99.21	95.12	94.37	94.02	94.37	94.3	94.3	94.27	94.35	94.29	94.29	94.29	94.21	94.28	94.32	94.28	94.33	94.37	94.38	94.29	94.25	94.25	94.27	94.25	94.25	94.26	94.25	94.28	94.26	94.23	94.31	94.31
B. paralicheniformis F47	81.05	71.87	71.84	97.03	98.98	98.9	99.22	99.18	99.29	99.15	99.2	99.19	99.48	99.41	---	99.43	99.48	99.48	95.22	94.49	93.99	94.37	94.41	94.39	94.39	94.43	94.37	94.38	94.37	94.33	94.35	94.37	94.35	94.42	94.39	94.36	94.34	94.36	94.36	94.35	94.33	94.33	94.32	94.35	94.36	94.33	94.31	94.34	94.35
B. paralicheniformis ATCC_12759	81.1	72.04	71.93	96.95	98.77	98.63	99.16	99.01	99.12	98.96	99.01	99.01	99.42	99.24	99.39	---	99.35	99.37	95.16	94.43	93.93	94.3	94.34	94.32	94.29	94.36	94.26	94.3	94.26	94.28	94.25	94.25	94.26	94.37	94.34	94.29	94.27	94.32	94.32	94.3	94.27	94.24	94.27	94.31	94.3	94.29	94.25	94.33	94.34
B. licheniformis B4125	81.03	71.9	71.84	96.86	98.8	98.82	99.18	99	99.16	99	99.05	99.07	99.28	99.21	99.47	99.31	---	99.95	95.11	94.38	93.97	94.28	94.32	94.31	94.24	94.35	94.22	94.25	94.24	94.16	94.21	94.22	94.2	94.29	94.24	94.26	94.2	94.23	94.23	94.17	94.15	94.16	94.25	94.24	94.24	94.21	94.18	94.33	94.33
B. paralicheniformis BL-09	81.2	71.97	71.99	96.9	98.87	98.8	99.2	99.03	99.18	99.04	99.07	99.09	99.26	99.22	99.5	99.33	99.93	---	95.11	94.39	93.89	94.24	94.3	94.31	94.23	94.3	94.21	94.25	94.23	94.18	94.21	94.21	94.2	94.32	94.26	94.25	94.19	94.24	94.24	94.24	94.21	94.19	94.24	94.24	94.24	94.23	94.19	94.34	94.32
B. licheniformis S_16	81.21	72.15	72.15	95.3	95.14	94.68	95.1	95.06	95.09	95.05	95.11	95.11	95	95.02	95.12	95.03	94.96	94.98	---	95.22	94.82	95.3	95.2	95.26	95.23	95.24	95.18	95.2	95.18	95.11	95.19	95.18	95.18	95.21	95.3	95.25	95.18	95.2	95.2	95.17	95.2	95.21	95.19	95.13	95.2	95.25	95.25	95.19	95.16
B. licheniformis WX-02	81.35	72.16	72.32	95.47	94.79	94.48	94.6	94.71	94.58	94.56	94.63	94.62	94.65	94.55	94.73	94.61	94.57	94.6	95.51	---	99.1	99.59	99.56	99.45	99.4	99.69	99.52	99.6	99.6	99.54	99.63	99.62	99.64	99.59	99.49	99.52	99.53	99.52	99.52	99.56	99.43	99.43	99.41	99.46	99.49	99.31	99.38	99.5	99.5
B. licheniformis B4089	80.88	71.76	71.72	95.42	94.68	94.34	94.48	94.51	94.45	94.46	94.49	94.49	94.44	94.49	94.49	94.4	94.42	94.41	95.52	99.38	---	99.58	99.54	99.42	99.34	99.48	99.46	99.55	99.47	99.4	99.52	99.51	99.52	99.39	99.53	99.57	99.51	99.48	99.48	99.47	99.44	99.44	99.43	99.41	99.47	99.33	99.32	99.56	99.56
B. licheniformis YNP1-TSU	81.17	71.92	71.96	95.35	94.73	94.28	94.53	94.61	94.52	94.52	94.58	94.54	94.51	94.52	94.58	94.48	94.43	94.44	95.56	99.49	99.19	---	99.56	99.45	99.47	99.62	99.54	99.61	99.61	99.56	99.64	99.63	99.61	99.52	99.54	99.62	99.56	99.53	99.53	99.54	99.51	99.5	99.47	99.48	99.53	99.27	99.35	99.5	99.51
B. licheniformis SCK_B11	81.44	72.28	72.48	95.47	94.73	94.38	94.65	94.76	94.67	94.63	94.67	94.66	94.63	94.56	94.68	94.58	94.56	94.57	95.54	99.58	99.35	99.67	---	99.58	99.44	99.7	99.51	99.58	99.62	99.57	99.68	99.63	99.65	99.63	99.53	99.59	99.55	99.63	99.63	99.53	99.54	99.53	99.54	99.57	99.59	99.38	99.41	99.51	99.51
B. licheniformis B4090_201601	81.23	71.88	72.04	95.39	94.61	94.33	94.54	94.58	94.49	94.48	94.56	94.55	94.5	94.45	94.56	94.49	94.47	94.46	95.5	99.4	99.08	99.51	99.52	---	99.33	99.5	99.5	99.55	99.52	99.47	99.56	99.49	99.46	99.49	99.5	99.46	99.52	99.51	99.51	99.5	99.49	99.49	99.36	99.46	99.49	99.39	99.43	99.48	99.48
B. licheniformis YNP5-TSU	81.32	72.02	72.13	95.35	94.55	94.21	94.48	94.59	94.55	94.46	94.56	94.54	94.45	94.35	94.54	94.4	94.37	94.38	95.48	99.21	98.82	99.42	99.3	99.28	---	99.41	99.28	99.37	99.35	99.31	99.35	99.37	99.35	99.32	99.32	99.33	99.28	99.41	99.41	99.32	99.46	99.46	99.27	99.32	99.37	99.12	99.18	99.29	99.26
B. licheniformis 127185_10	81.25	71.88	71.97	95.48	94.71	94.4	94.63	94.74	94.63	94.61	94.65	94.65	94.62	94.56	94.67	94.58	94.54	94.53	95.56	99.72	99.29	99.72	99.7	99.56	99.61	---	99.64	99.71	99.66	99.61	99.7	99.73	99.74	99.66	99.66	99.6	99.68	99.64	99.64	99.65	99.56	99.56	99.54	99.56	99.58	99.42	99.45	99.6	99.59
B. licheniformis B4091	81.26	71.95	72.02	95.41	94.56	94.24	94.51	94.6	94.55	94.49	94.53	94.52	94.5	94.43	94.55	94.45	94.42	94.41	95.47	99.52	99.2	99.63	99.51	99.55	99.42	99.62	---	99.88	99.76	99.71	99.67	99.72	99.73	99.57	99.61	99.65	99.59	99.59	99.59	99.49	99.57	99.56	99.57	99.6	99.63	99.38	99.39	99.66	99.64
B. licheniformis HRBL-15TDI7	81.32	72.3	72.39	95.49	94.68	94.37	94.55	94.68	94.66	94.56	94.59	94.57	94.57	94.47	94.65	94.54	94.5	94.51	95.52	99.63	99.3	99.73	99.63	99.59	99.53	99.7	99.91	---	99.85	99.8	99.77	99.78	99.81	99.66	99.71	99.72	99.68	99.69	99.69	99.64	99.66	99.67	99.65	99.66	99.69	99.49	99.5	99.74	99.73
B. licheniformis B4164	81.28	72	72.06	95.43	94.62	94.32	94.55	94.66	94.56	94.52	94.57	94.57	94.54	94.51	94.58	94.49	94.47	94.47	95.56	99.65	99.31	99.74	99.68	99.62	99.58	99.71	99.82	99.88	---	99.93	99.81	99.84	99.84	99.66	99.68	99.74	99.72	99.68	99.68	99.69	99.65	99.66	99.65	99.66	99.67	99.47	99.5	99.68	99.7
B. licheniformis VTM3R78	81.29	72.01	72.05	95.47	94.67	94.35	94.58	94.69	94.58	94.57	94.62	94.6	94.55	94.52	94.65	94.5	94.49	94.48	95.57	99.67	99.37	99.75	99.69	99.63	99.57	99.72	99.84	99.89	99.99	---	99.81	99.85	99.85	99.66	99.68	99.75	99.72	99.68	99.68	99.68	99.66	99.67	99.66	99.63	99.67	99.49	99.5	99.71	99.71
B. licheniformis SCDB_14	81.37	72.33	72.39	95.45	94.67	94.3	94.56	94.66	94.52	94.53	94.58	94.58	94.52	94.51	94.63	94.48	94.46	94.49	95.6	99.65	99.3	99.73	99.69	99.6	99.49	99.71	99.7	99.75	99.73	99.68	---	99.83	99.87	99.68	99.68	99.69	99.73	99.7	99.7	99.77	99.64	99.64	99.66	99.68	99.7	99.49	99.51	99.66	99.67
B. licheniformis V30	81.28	71.98	71.99	95.42	94.61	94.18	94.53	94.6	94.5	94.47	94.54	94.51	94.49	94.48	94.57	94.46	94.41	94.41	95.55	99.67	99.3	99.74	99.67	99.56	99.54	99.75	99.74	99.81	99.77	99.72	99.85	---	99.97	99.65	99.66	99.67	99.72	99.66	99.66	99.76	99.66	99.66	99.58	99.64	99.68	99.45	99.46	99.67	99.67
B. licheniformis B4124	81.3	72.06	72.14	95.41	94.63	94.23	94.54	94.61	94.52	94.5	94.55	94.53	94.51	94.52	94.6	94.46	94.4	94.41	95.57	99.64	99.38	99.71	99.64	99.53	99.52	99.73	99.71	99.79	99.77	99.72	99.86	99.99	---	99.64	99.63	99.66	99.69	99.65	99.65	99.72	99.62	99.63	99.57	99.64	99.69	99.45	99.46	99.66	99.66
B. licheniformis LMG_17339	81.35	71.95	71.89	95.47	94.73	94.44	94.64	94.74	94.61	94.58	94.68	94.64	94.65	94.52	94.67	94.56	94.55	94.57	95.58	99.6	99.2	99.65	99.65	99.59	99.52	99.69	99.62	99.67	99.63	99.58	99.7	99.69	99.69	---	99.67	99.58	99.64	99.67	99.67	99.62	99.56	99.56	99.53	99.56	99.59	99.44	99.43	99.57	99.57
B. licheniformis GB2	81.26	72.04	72.06	95.34	94.62	94.25	94.51	94.61	94.52	94.47	94.49	94.51	94.47	94.45	94.48	94.44	94.39	94.4	95.5	99.4	99.23	99.55	99.44	99.47	99.4	99.55	99.54	99.58	99.53	99.47	99.56	99.55	99.54	99.52	---	99.53	99.54	99.6	99.6	99.46	99.49	99.49	99.46	99.59	99.62	99.33	99.38	99.52	99.52
B. licheniformis B4092	81.29	71.97	72.12	95.3	94.55	94.06	94.42	94.52	94.42	94.38	94.45	94.43	94.42	94.43	94.46	94.34	94.34	94.32	95.45	99.35	99.09	99.55	99.43	99.43	99.3	99.44	99.49	99.62	99.53	99.47	99.54	99.53	99.5	99.39	99.49	---	99.49	99.45	99.45	99.44	99.38	99.39	99.38	99.47	99.49	99.2	99.22	99.43	99.44
B. licheniformis 127160_7	81.26	71.92	72.01	95.4	94.58	94.29	94.51	94.58	94.56	94.43	94.5	94.5	94.49	94.46	94.55	94.45	94.39	94.4	95.48	99.52	99.23	99.65	99.53	99.51	99.4	99.64	99.55	99.63	99.64	99.59	99.69	99.69	99.67	99.57	99.59	99.63	---	99.65	99.65	99.61	99.57	99.56	99.6	99.65	99.64	99.37	99.4	99.58	99.59
B. licheniformis ATCC_14580	81.42	72.17	72.28	95.45	94.65	94.29	94.56	94.64	94.53	94.49	94.55	94.55	94.54	94.46	94.61	94.5	94.44	94.49	95.55	99.53	99.23	99.62	99.64	99.54	99.57	99.63	99.58	99.66	99.61	99.56	99.69	99.62	99.64	99.65	99.72	99.63	99.67	---	100	99.63	99.66	99.66	99.56	99.62	99.67	99.48	99.5	99.64	99.62
B. licheniformis DSM_13	81.41	72.23	72.29	95.46	94.65	94.33	94.55	94.66	94.54	94.46	94.53	94.52	94.58	94.45	94.59	94.54	94.45	94.49	95.53	99.54	99.2	99.64	99.64	99.57	99.58	99.65	99.59	99.67	99.63	99.57	99.7	99.65	99.66	99.65	99.71	99.66	99.69	100	---	99.64	99.66	99.64	99.57	99.66	99.69	99.52	99.56	99.64	99.63
B. licheniformis CG-B52	81.37	71.89	71.93	95.36	94.54	94.29	94.53	94.63	94.55	94.44	94.54	94.53	94.46	94.45	94.56	94.44	94.39	94.41	95.49	99.46	99.2	99.54	99.48	99.46	99.43	99.58	99.46	99.59	99.61	99.56	99.72	99.7	99.65	99.55	99.5	99.54	99.56	99.57	99.57	---	99.55	99.55	99.49	99.54	99.56	99.36	99.38	99.57	99.57
B. licheniformis SRCM100115	81.24	71.91	72	95.41	94.57	94.22	94.52	94.62	94.49	94.45	94.54	94.52	94.51	94.46	94.58	94.45	94.4	94.41	95.57	99.45	99.18	99.62	99.56	99.54	99.63	99.58	99.61	99.68	99.62	99.57	99.66	99.68	99.65	99.56	99.62	99.56	99.64	99.69	99.69	99.63	---	99.97	99.58	99.64	99.68	99.47	99.51	99.61	99.61
B. licheniformis 5NAP23	81.41	72.31	72.46	95.46	94.65	94.27	94.59	94.68	94.54	94.55	94.6	94.6	94.54	94.53	94.63	94.49	94.45	94.47	95.63	99.46	99.28	99.62	99.57	99.55	99.62	99.58	99.59	99.69	99.62	99.56	99.67	99.64	99.65	99.57	99.62	99.61	99.64	99.66	99.66	99.63	99.97	---	99.58	99.64	99.67	99.47	99.5	99.59	99.6
B. licheniformis BL1202	81.55	72.22	72.35	95.41	94.56	94.31	94.48	94.6	94.45	94.37	94.49	94.46	94.5	94.43	94.57	94.41	94.46	94.48	95.48	99.3	99.01	99.45	99.44	99.42	99.29	99.43	99.44	99.6	99.47	99.43	99.54	99.45	99.47	99.43	99.43	99.42	99.48	99.45	99.45	99.43	99.43	99.44	---	99.51	99.54	99.24	99.25	99.54	99.51
B. licheniformis VSD4-1	81.24	72.01	72.18	95.49	94.64	94.27	94.56	94.62	94.57	94.54	94.58	94.58	94.52	94.49	94.58	94.49	94.49	94.46	95.52	99.49	99.26	99.62	99.6	99.56	99.53	99.58	99.65	99.67	99.62	99.57	99.7	99.67	99.67	99.57	99.73	99.62	99.69	99.69	99.69	99.64	99.65	99.65	99.6	---	99.93	99.57	99.58	99.66	99.65
B. licheniformis VSD4	81.39	72.2	72.38	95.52	94.68	94.36	94.61	94.67	94.59	94.56	94.61	94.61	94.56	94.52	94.63	94.53	94.52	94.52	95.56	99.49	99.24	99.63	99.6	99.57	99.53	99.58	99.67	99.68	99.62	99.57	99.72	99.68	99.7	99.62	99.76	99.62	99.69	99.69	99.69	99.64	99.63	99.64	99.61	99.91	---	99.59	99.6	99.65	99.65
B. licheniformis YNP2-TSU	81.39	71.96	71.92	95.31	94.55	94.21	94.52	94.52	94.55	94.47	94.51	94.51	94.49	94.38	94.54	94.39	94.34	94.38	95.53	99.22	98.97	99.22	99.29	99.42	99.12	99.34	99.3	99.43	99.35	99.3	99.33	99.27	99.26	99.25	99.28	99.26	99.32	99.37	99.37	99.25	99.36	99.35	99.22	99.49	99.49	---	99.88	99.3	99.28
B. licheniformis YNP3-TSU	81.34	71.98	72.03	95.33	94.54	94.22	94.48	94.49	94.52	94.44	94.5	94.5	94.45	94.36	94.5	94.4	94.38	94.39	95.54	99.32	99.06	99.34	99.35	99.42	99.24	99.4	99.34	99.42	99.4	99.35	99.44	99.37	99.38	99.32	99.39	99.35	99.39	99.46	99.46	99.33	99.44	99.43	99.3	99.47	99.5	99.95	---	99.37	99.38
B. licheniformis RE1-58	81.38	72	72	95.29	94.51	94.21	94.46	94.59	94.51	94.38	94.47	94.46	94.4	94.4	94.44	94.39	94.4	94.39	95.38	99.3	99.12	99.37	99.29	99.4	99.21	99.36	99.44	99.54	99.41	99.35	99.43	99.4	99.41	99.32	99.38	99.4	99.4	99.4	99.4	99.36	99.34	99.34	99.45	99.45	99.48	99.16	99.18	---	99.9
B. licheniformis RE1-60	81.32	71.89	72.01	95.41	94.56	94.27	94.51	94.62	94.52	94.4	94.5	94.49	94.46	94.44	94.5	94.45	94.42	94.42	95.45	99.35	99.17	99.45	99.36	99.43	99.25	99.42	99.49	99.58	99.47	99.43	99.51	99.48	99.48	99.37	99.43	99.47	99.46	99.47	99.47	99.41	99.38	99.39	99.49	99.54	99.55	99.2	99.22	99.94	---
B. licheniformis RE1-59	81.38	71.88	71.95	95.38	94.57	94.31	94.53	94.64	94.56	94.42	94.52	94.52	94.47	94.48	94.51	94.46	94.43	94.45	95.44	99.37	99.19	99.45	99.37	99.49	99.29	99.46	99.48	99.62	99.5	99.45	99.51	99.51	99.51	99.4	99.43	99.47	99.48	99.49	99.49	99.45	99.42	99.43	99.5	99.56	99.59	99.24	99.26	99.97	99.96
B. licheniformis RE1-61	81.41	72.07	72.04	95.37	94.57	94.35	94.52	94.64	94.54	94.42	94.53	94.52	94.46	94.45	94.55	94.47	94.48	94.48	95.44	99.37	99.16	99.44	99.37	99.42	99.27	99.44	99.48	99.59	99.48	99.45	99.51	99.47	99.48	99.38	99.43	99.45	99.46	99.43	99.43	99.39	99.4	99.41	99.5	99.5	99.55	99.21	99.24	99.95	99.94
B. licheniformis B4094	81.29	71.97	72.2	95.43	94.58	94.28	94.49	94.57	94.5	94.44	94.51	94.49	94.48	94.42	94.53	94.43	94.47	94.45	95.48	99.49	99.22	99.59	99.55	99.52	99.43	99.58	99.55	99.65	99.63	99.58	99.67	99.65	99.61	99.55	99.53	99.59	99.59	99.61	99.61	99.57	99.53	99.54	99.62	99.6	99.64	99.34	99.38	99.68	99.68
B. licheniformis SCDB_34	81.54	72.19	72.51	95.31	94.6	94.23	94.41	94.53	94.35	94.31	94.44	94.42	94.41	94.42	94.48	94.42	94.46	94.45	95.48	99.34	99.19	99.49	99.36	99.46	99.18	99.41	99.39	99.49	99.47	99.42	99.46	99.43	99.47	99.43	99.44	99.5	99.47	99.49	99.49	99.37	99.43	99.44	99.48	99.47	99.51	99.24	99.26	99.58	99.56
B. licheniformis SRCM100141	81.11	72.41	72.65	94.82	93.99	93.8	93.86	93.97	93.89	93.85	93.91	93.91	93.85	93.81	93.96	93.86	93.9	93.87	94.86	98.74	98.4	98.86	98.77	98.84	98.65	98.82	98.81	98.93	98.87	98.82	98.96	98.8	98.83	98.78	98.78	98.88	98.86	98.81	98.81	98.83	98.79	98.79	98.84	98.84	98.91	98.64	98.64	98.93	98.92
B. licheniformis SCCB_37	81.38	72.33	72.52	95.46	94.67	94.37	94.51	94.61	94.55	94.48	94.54	94.53	94.48	94.44	94.59	94.49	94.46	94.49	95.5	99.43	99.18	99.56	99.5	99.49	99.38	99.48	99.57	99.67	99.55	99.49	99.61	99.5	99.54	99.48	99.54	99.57	99.58	99.51	99.51	99.53	99.51	99.51	99.53	99.61	99.65	99.33	99.37	99.59	99.6
B. licheniformis SRCM100027	81.43	72.31	72.44	95.44	94.59	94.27	94.47	94.6	94.5	94.43	94.49	94.48	94.5	94.42	94.57	94.46	94.48	94.45	95.45	99.43	99.2	99.55	99.51	99.55	99.39	99.48	99.58	99.67	99.57	99.5	99.61	99.5	99.53	99.48	99.53	99.59	99.56	99.49	99.49	99.51	99.49	99.5	99.56	99.61	99.64	99.35	99.4	99.63	99.6
[truncated: 7 more columns]

## Sheet: Tetra
	B. sonorensis L12	B. licheniformis 127185_2	B. licheniformis SRCM101441	B. paralicheniformis 167_2	B. licheniformis LMG_6934	B. licheniformis B4123	B. paralicheniformis MDJK30	B. paralicheniformis KJ-16	B. licheniformis S127	B. paralicheniformis NCIMB_8874	B. licheniformis LMG_7559	B. paralicheniformis ATCC_9945a	B. licheniformis B4121	B. paralicheniformis MKU3	B. paralicheniformis F47	B. paralicheniformis ATCC_12759	B. licheniformis B4125	B. paralicheniformis BL-09	B. licheniformis S_16	B. licheniformis WX-02	B. licheniformis B4089	B. licheniformis YNP1-TSU	B. licheniformis SCK_B11	B. licheniformis B4090_201601	B. licheniformis YNP5-TSU	B. licheniformis 127185_10	B. licheniformis B4091	B. licheniformis HRBL-15TDI7	B. licheniformis B4164	B. licheniformis VTM3R78	B. licheniformis SCDB_14	B. licheniformis V30	B. licheniformis B4124	B. licheniformis LMG_17339	B. licheniformis GB2	B. licheniformis B4092	B. licheniformis 127160_7	B. licheniformis ATCC_14580	B. licheniformis DSM_13	B. licheniformis CG-B52	B. licheniformis SRCM100115	B. licheniformis 5NAP23	B. licheniformis BL1202	B. licheniformis VSD4-1	B. licheniformis VSD4	B. licheniformis YNP2-TSU	B. licheniformis YNP3-TSU	B. licheniformis RE1-58	B. licheniformis RE1-60
B. sonorensis L12	---	0.92062	0.91875	0.98956	0.98931	0.98884	0.98931	0.99013	0.99003	0.98949	0.98945	0.98917	0.98898	0.98925	0.98828	0.98939	0.98931	0.98934	0.9895	0.98922	0.98665	0.98938	0.98958	0.98963	0.98957	0.9892	0.98971	0.98948	0.98872	0.98882	0.98926	0.98913	0.98952	0.98928	0.98981	0.98914	0.98976	0.98946	0.98947	0.99005	0.98908	0.98922	0.98948	0.98884	0.98903	0.98854	0.98914	0.98979	0.98955
B. licheniformis 127185_2	0.92062	---	0.99547	0.91181	0.91224	0.91322	0.91157	0.91435	0.91189	0.91195	0.91376	0.91137	0.91237	0.91383	0.91095	0.91181	0.91104	0.91139	0.91226	0.90529	0.90408	0.90603	0.90629	0.90899	0.90684	0.90614	0.90577	0.90533	0.90522	0.90553	0.90569	0.9058	0.90625	0.90838	0.9075	0.90501	0.90653	0.90671	0.90672	0.90691	0.90554	0.90601	0.90901	0.90683	0.90696	0.90858	0.90731	0.90586	0.90569
B. licheniformis SRCM101441	0.91875	0.99547	---	0.90861	0.90971	0.91069	0.90944	0.91292	0.91083	0.90996	0.91123	0.90911	0.9099	0.91162	0.9076	0.90944	0.90872	0.90942	0.91088	0.90463	0.90511	0.90488	0.90539	0.90824	0.90738	0.90416	0.90493	0.90457	0.9031	0.9033	0.90497	0.90389	0.90439	0.90625	0.90695	0.90531	0.90581	0.90516	0.90517	0.90641	0.9032	0.90418	0.90805	0.90434	0.90506	0.91029	0.90803	0.90562	0.90551
B. paralicheniformis 167_2	0.98956	0.91181	0.90861	---	0.99942	0.99921	0.99903	0.99914	0.99869	0.99928	0.99949	0.99915	0.99912	0.99925	0.99892	0.9993	0.99936	0.99917	0.99879	0.99839	0.99498	0.99853	0.99845	0.99842	0.99742	0.99872	0.99839	0.99831	0.99866	0.99871	0.99786	0.99857	0.99871	0.9989	0.99822	0.99709	0.99832	0.99875	0.99875	0.99821	0.99875	0.99868	0.99846	0.99866	0.99863	0.99526	0.99684	0.99781	0.99773
B. licheniformis LMG_6934	0.98931	0.91224	0.90971	0.99942	---	0.9996	0.99943	0.99939	0.99887	0.99958	0.99979	0.99952	0.9996	0.99957	0.99943	0.99972	0.99978	0.99962	0.99905	0.99832	0.99444	0.9983	0.99827	0.99823	0.99711	0.99862	0.99808	0.99802	0.99854	0.99856	0.9975	0.9986	0.99866	0.99884	0.99789	0.99663	0.99806	0.99867	0.99867	0.99794	0.99868	0.99866	0.99818	0.99859	0.99861	0.99456	0.99625	0.9974	0.99736
B. licheniformis B4123	0.98884	0.91322	0.91069	0.99921	0.9996	---	0.99929	0.99907	0.99885	0.9993	0.99947	0.99937	0.99934	0.99907	0.99898	0.99955	0.9996	0.99948	0.99881	0.99845	0.99431	0.99837	0.99827	0.99807	0.9972	0.99845	0.99811	0.99807	0.99845	0.99847	0.9977	0.99841	0.9984	0.99869	0.9979	0.99688	0.99806	0.99859	0.99859	0.99786	0.99854	0.99847	0.99817	0.99826	0.99839	0.99486	0.99643	0.99739	0.99736
B. paralicheniformis MDJK30	0.98931	0.91157	0.90944	0.99903	0.99943	0.99929	---	0.99934	0.99922	0.99968	0.99957	0.99988	0.99963	0.99917	0.9991	0.99977	0.99971	0.99986	0.99886	0.99856	0.99439	0.99811	0.99804	0.99801	0.99683	0.99816	0.99773	0.99805	0.99814	0.99812	0.99757	0.9983	0.9982	0.99828	0.9974	0.99634	0.99763	0.99859	0.99859	0.99727	0.99831	0.99847	0.99787	0.99797	0.99819	0.99443	0.9961	0.997	0.99699
B. paralicheniformis KJ-16	0.99013	0.91435	0.91292	0.99914	0.99939	0.99907	0.99934	---	0.99957	0.99969	0.99957	0.99937	0.99943	0.99935	0.99871	0.99941	0.99944	0.99942	0.99897	0.99828	0.9954	0.99807	0.99809	0.9986	0.99774	0.99817	0.99804	0.99799	0.99795	0.99797	0.99752	0.99826	0.99839	0.99827	0.99792	0.99699	0.99808	0.99838	0.99839	0.99805	0.998	0.99813	0.9984	0.99796	0.99814	0.99601	0.99715	0.99776	0.99773
B. licheniformis S127	0.99003	0.91189	0.91083	0.99869	0.99887	0.99885	0.99922	0.99957	---	0.99946	0.99913	0.99927	0.99909	0.99882	0.99786	0.99917	0.99918	0.99923	0.99879	0.99844	0.99559	0.99822	0.99817	0.99825	0.99815	0.99781	0.99821	0.9982	0.99764	0.99761	0.99794	0.99792	0.99797	0.99784	0.9981	0.99763	0.99826	0.99819	0.99819	0.99812	0.9977	0.99778	0.99819	0.99735	0.9976	0.99684	0.99778	0.99803	0.99804
B. paralicheniformis NCIMB_8874	0.98949	0.91195	0.90996	0.99928	0.99958	0.9993	0.99968	0.99969	0.99946	---	0.99972	0.99982	0.99969	0.99959	0.99899	0.9997	0.99971	0.99973	0.99892	0.99836	0.99447	0.99803	0.998	0.99823	0.99721	0.99815	0.99778	0.9979	0.99802	0.99802	0.99742	0.99828	0.9983	0.99824	0.99757	0.99655	0.9978	0.99848	0.99848	0.99762	0.99815	0.99827	0.99812	0.99794	0.99807	0.99499	0.99646	0.99727	0.99723
B. licheniformis LMG_7559	0.98945	0.91376	0.91123	0.99949	0.99979	0.99947	0.99957	0.99957	0.99913	0.99972	---	0.9997	0.99959	0.99951	0.99924	0.99971	0.99977	0.99964	0.99904	0.99815	0.99437	0.99814	0.99802	0.99811	0.99703	0.9983	0.99792	0.99788	0.99823	0.99827	0.99743	0.99828	0.99837	0.99862	0.99777	0.99655	0.99786	0.99846	0.99846	0.99775	0.99837	0.99837	0.99802	0.99823	0.9983	0.99483	0.99631	0.9973	0.99726
B. paralicheniformis ATCC_9945a	0.98917	0.91137	0.90911	0.99915	0.99952	0.99937	0.99988	0.99937	0.99927	0.99982	0.9997	---	0.99968	0.99924	0.999	0.99981	0.99973	0.99981	0.99882	0.99847	0.99419	0.99815	0.99798	0.99796	0.99692	0.99811	0.99769	0.99794	0.9981	0.99808	0.9975	0.99825	0.99818	0.99824	0.99741	0.99637	0.99763	0.99853	0.99853	0.99733	0.99827	0.99837	0.99793	0.99791	0.9981	0.99445	0.99604	0.99699	0.99698
B. licheniformis B4121	0.98898	0.91237	0.9099	0.99912	0.9996	0.99934	0.99963	0.99943	0.99909	0.99969	0.99959	0.99968	---	0.99948	0.99942	0.99981	0.99971	0.9997	0.99882	0.99833	0.99416	0.99798	0.9979	0.99832	0.99683	0.99839	0.99765	0.99786	0.99829	0.99831	0.99723	0.99854	0.99847	0.99847	0.99728	0.99603	0.9977	0.99858	0.99858	0.99744	0.9984	0.99841	0.99793	0.99833	0.99845	0.99406	0.99594	0.99684	0.99684
B. paralicheniformis MKU3	0.98925	0.91383	0.91162	0.99925	0.99957	0.99907	0.99917	0.99935	0.99882	0.99959	0.99951	0.99924	0.99948	---	0.99917	0.9994	0.99949	0.99941	0.99882	0.99793	0.9943	0.99776	0.99783	0.99808	0.99685	0.99811	0.99764	0.99768	0.99799	0.99802	0.99706	0.99811	0.99821	0.9983	0.99746	0.99624	0.99771	0.99828	0.99828	0.99759	0.99808	0.99818	0.9979	0.99814	0.99813	0.99458	0.99625	0.99708	0.99702
B. paralicheniformis F47	0.98828	0.91095	0.9076	0.99892	0.99943	0.99898	0.9991	0.99871	0.99786	0.99899	0.99924	0.999	0.99942	0.99917	---	0.99931	0.99942	0.99931	0.99824	0.99769	0.99307	0.9974	0.99737	0.99773	0.99554	0.99831	0.99706	0.99717	0.99823	0.99827	0.99633	0.99832	0.99829	0.99845	0.9966	0.99483	0.99707	0.99827	0.99827	0.99676	0.99843	0.99837	0.99728	0.99849	0.99844	0.99216	0.99449	0.99593	0.99588
B. paralicheniformis ATCC_12759	0.98939	0.91181	0.90944	0.9993	0.99972	0.99955	0.99977	0.99941	0.99917	0.9997	0.99971	0.99981	0.99981	0.9994	0.99931	---	0.99985	0.99984	0.99911	0.99857	0.99439	0.99835	0.99827	0.99828	0.99719	0.9985	0.99804	0.99818	0.99845	0.99846	0.9977	0.99859	0.99856	0.99864	0.99775	0.99658	0.998	0.99877	0.99877	0.99775	0.99862	0.99866	0.99816	0.99834	0.99853	0.99464	0.99632	0.99732	0.9973
B. licheniformis B4125	0.98931	0.91104	0.90872	0.99936	0.99978	0.9996	0.99971	0.99944	0.99918	0.99971	0.99977	0.99973	0.99971	0.99949	0.99942	0.99985	---	0.9999	0.99902	0.99845	0.99421	0.99827	0.99813	0.99814	0.99704	0.99843	0.99798	0.99802	0.99838	0.99839	0.99748	0.99848	0.99847	0.9986	0.99771	0.99657	0.99794	0.99862	0.99862	0.99771	0.99855	0.99854	0.99804	0.99829	0.9984	0.99457	0.99624	0.99723	0.99721
B. paralicheniformis BL-09	0.98934	0.91139	0.90942	0.99917	0.99962	0.99948	0.99986	0.99942	0.99923	0.99973	0.99964	0.99981	0.9997	0.99941	0.99931	0.99984	0.9999	---	0.999	0.99857	0.99427	0.9982	0.99814	0.99815	0.99701	0.9983	0.99788	0.99808	0.99826	0.99825	0.99752	0.99843	0.99838	0.99846	0.99759	0.99648	0.99782	0.99868	0.99868	0.99753	0.99844	0.99858	0.99807	0.99814	0.99834	0.99458	0.99625	0.99715	0.99713
B. licheniformis S_16	0.9895	0.91226	0.91088	0.99879	0.99905	0.99881	0.99886	0.99897	0.99879	0.99892	0.99904	0.99882	0.99882	0.99882	0.99824	0.99911	0.99902	0.999	---	0.99817	0.9953	0.99815	0.99842	0.99802	0.99755	0.99801	0.99822	0.99826	0.99792	0.99794	0.99788	0.99796	0.99809	0.99828	0.99831	0.99715	0.99819	0.99831	0.99831	0.99809	0.99802	0.99821	0.9981	0.99781	0.99806	0.99592	0.99719	0.99788	0.99785
B. licheniformis WX-02	0.98922	0.90529	0.90463	0.99839	0.99832	0.99845	0.99856	0.99828	0.99844	0.99836	0.99815	0.99847	0.99833	0.99793	0.99769	0.99857	0.99845	0.99857	0.99817	---	0.99658	0.99968	0.9996	0.99934	0.99895	0.99948	0.99937	0.99959	0.99944	0.99936	0.99942	0.99948	0.9994	0.99925	0.99911	0.99858	0.99942	0.99973	0.99973	0.99908	0.99947	0.99958	0.99935	0.99905	0.99926	0.99671	0.99815	0.99891	0.99896
B. licheniformis B4089	0.98665	0.90408	0.90511	0.99498	0.99444	0.99431	0.99439	0.9954	0.99559	0.99447	0.99437	0.99419	0.99416	0.9943	0.99307	0.99439	0.99421	0.99427	0.9953	0.99658	---	0.99682	0.99714	0.99712	0.99751	0.99639	0.99737	0.99731	0.99609	0.99604	0.99716	0.99614	0.99635	0.99605	0.99728	0.99738	0.99745	0.99638	0.99639	0.99746	0.99581	0.99613	0.99708	0.99567	0.99621	0.99695	0.99769	0.99775	0.99783
B. licheniformis YNP1-TSU	0.98938	0.90603	0.90488	0.99853	0.9983	0.99837	0.99811	0.99807	0.99822	0.99803	0.99814	0.99815	0.99798	0.99776	0.9974	0.99835	0.99827	0.9982	0.99815	0.99968	0.99682	---	0.99971	0.99919	0.99924	0.99951	0.99972	0.99964	0.99956	0.99949	0.99958	0.99942	0.99943	0.99943	0.99955	0.99912	0.9997	0.99955	0.99955	0.9995	0.99956	0.9995	0.99942	0.99906	0.9992	0.99723	0.99848	0.99931	0.99933
B. licheniformis SCK_B11	0.98958	0.90629	0.90539	0.99845	0.99827	0.99827	0.99804	0.99809	0.99817	0.998	0.99802	0.99798	0.9979	0.99783	0.99737	0.99827	0.99813	0.99814	0.99842	0.9996	0.99714	0.99971	---	0.99927	0.99922	0.99949	0.9998	0.99984	0.99949	0.99945	0.99971	0.99939	0.99947	0.99949	0.99968	0.99916	0.99976	0.99964	0.99964	0.9996	0.99946	0.99958	0.99955	0.99917	0.99935	0.99745	0.99876	0.99948	0.99947
B. licheniformis B4090_201601	0.98963	0.90899	0.90824	0.99842	0.99823	0.99807	0.99801	0.9986	0.99825	0.99823	0.99811	0.99796	0.99832	0.99808	0.99773	0.99828	0.99814	0.99815	0.99802	0.99934	0.99712	0.99919	0.99927	---	0.99891	0.99947	0.99924	0.99926	0.99928	0.99925	0.99886	0.99956	0.99963	0.9993	0.99893	0.99815	0.99941	0.99947	0.99947	0.99925	0.99916	0.99928	0.99942	0.99924	0.99944	0.99685	0.99835	0.99889	0.99892
B. licheniformis YNP5-TSU	0.98957	0.90684	0.90738	0.99742	0.99711	0.9972	0.99683	0.99774	0.99815	0.99721	0.99703	0.99692	0.99683	0.99685	0.99554	0.99719	0.99704	0.99701	0.99755	0.99895	0.99751	0.99924	0.99922	0.99891	---	0.99842	0.9994	0.99915	0.99827	0.99821	0.99926	0.99838	0.99855	0.99829	0.99947	0.99951	0.99954	0.99859	0.99859	0.99958	0.9982	0.99829	0.99912	0.99773	0.99801	0.99896	0.99945	0.99964	0.99965
B. licheniformis 127185_10	0.9892	0.90614	0.90416	0.99872	0.99862	0.99845	0.99816	0.99817	0.99781	0.99815	0.9983	0.99811	0.99839	0.99811	0.99831	0.9985	0.99843	0.9983	0.99801	0.99948	0.99639	0.99951	0.99949	0.99947	0.99842	---	0.99938	0.99939	0.9999	0.99988	0.99903	0.99988	0.99988	0.99982	0.999	0.99807	0.99944	0.99976	0.99976	0.99919	0.99987	0.99977	0.99934	0.99982	0.99982	0.99573	0.99759	0.99874	0.99874
B. licheniformis B4091	0.98971	0.90577	0.90493	0.99839	0.99808	0.99811	0.99773	0.99804	0.99821	0.99778	0.99792	0.99769	0.99765	0.99764	0.99706	0.99804	0.99798	0.99788	0.99822	0.99937	0.99737	0.99972	0.9998	0.99924	0.9994	0.99938	---	0.9998	0.99941	0.99939	0.99967	0.99926	0.9994	0.99944	0.99982	0.99938	0.99989	0.99939	0.99939	0.9998	0.9993	0.9993	0.99944	0.999	0.99914	0.99795	0.99912	0.99968	0.99968
B. licheniformis HRBL-15TDI7	0.98948	0.90533	0.90457	0.99831	0.99802	0.99807	0.99805	0.99799	0.9982	0.9979	0.99788	0.99794	0.99786	0.99768	0.99717	0.99818	0.99802	0.99808	0.99826	0.99959	0.99731	0.99964	0.99984	0.99926	0.99915	0.99939	0.9998	---	0.99947	0.99943	0.99977	0.99936	0.99938	0.99939	0.99953	0.99908	0.99967	0.99959	0.99959	0.99946	0.99934	0.99947	0.99946	0.99905	0.9993	0.9975	0.99885	0.9994	0.99941
B. licheniformis B4164	0.98872	0.90522	0.9031	0.99866	0.99854	0.99845	0.99814	0.99795	0.99764	0.99802	0.99823	0.9981	0.99829	0.99799	0.99823	0.99845	0.99838	0.99826	0.99792	0.99944	0.99609	0.99956	0.99949	0.99928	0.99827	0.9999	0.99941	0.99947	---	0.99998	0.99911	0.99984	0.9998	0.99984	0.99895	0.99806	0.99935	0.99974	0.99974	0.99908	0.9999	0.99979	0.99924	0.99975	0.99975	0.99554	0.99747	0.99862	0.99862
B. licheniformis VTM3R78	0.98882	0.90553	0.9033	0.99871	0.99856	0.99847	0.99812	0.99797	0.99761	0.99802	0.99827	0.99808	0.99831	0.99802	0.99827	0.99846	0.99839	0.99825	0.99794	0.99936	0.99604	0.99949	0.99945	0.99925	0.99821	0.99988	0.99939	0.99943	0.99998	---	0.99905	0.99981	0.9998	0.99985	0.99894	0.998	0.99932	0.99971	0.99971	0.99906	0.99988	0.99975	0.99922	0.99975	0.99974	0.9955	0.99743	0.99859	0.99859
B. licheniformis SCDB_14	0.98926	0.90569	0.90497	0.99786	0.9975	0.9977	0.99757	0.99752	0.99794	0.99742	0.99743	0.9975	0.99723	0.99706	0.99633	0.9977	0.99748	0.99752	0.99788	0.99942	0.99716	0.99958	0.99971	0.99886	0.99926	0.99903	0.99967	0.99977	0.99911	0.99905	---	0.99896	0.99897	0.99905	0.99957	0.99936	0.99959	0.99925	0.99925	0.9994	0.99902	0.99912	0.99924	0.99855	0.99878	0.99789	0.99898	0.99948	0.99947
B. licheniformis V30	0.98913	0.9058	0.90389	0.99857	0.9986	0.99841	0.9983	0.99826	0.99792	0.99828	0.99828	0.99825	0.99854	0.99811	0.99832	0.99859	0.99848	0.99843	0.99796	0.99948	0.99614	0.99942	0.99939	0.99956	0.99838	0.99988	0.99926	0.99936	0.99984	0.99981	0.99896	---	0.99994	0.99971	0.99879	0.99789	0.99931	0.99979	0.99979	0.99903	0.99979	0.99973	0.99933	0.99971	0.99976	0.99561	0.99753	0.99858	0.9986
B. licheniformis B4124	0.98952	0.90625	0.90439	0.99871	0.99866	0.9984	0.9982	0.99839	0.99797	0.9983	0.99837	0.99818	0.99847	0.99821	0.99829	0.99856	0.99847	0.99838	0.99809	0.9994	0.99635	0.99943	0.99947	0.99963	0.99855	0.99988	0.9994	0.99938	0.9998	0.9998	0.99897	0.99994	---	0.99976	0.99901	0.9981	0.99944	0.99976	0.99976	0.99926	0.99975	0.99971	0.99946	0.99975	0.99978	0.99598	0.99778	0.99881	0.99882
B. licheniformis LMG_17339	0.98928	0.90838	0.90625	0.9989	0.99884	0.99869	0.99828	0.99827	0.99784	0.99824	0.99862	0.99824	0.99847	0.9983	0.99845	0.99864	0.9986	0.99846	0.99828	0.99925	0.99605	0.99943	0.99949	0.9993	0.99829	0.99982	0.99944	0.99939	0.99984	0.99985	0.99905	0.99971	0.99976	---	0.99912	0.99807	0.99936	0.99968	0.99968	0.9992	0.99981	0.99973	0.99925	0.99976	0.99975	0.99582	0.99763	0.99872	0.9987
B. licheniformis GB2	0.98981	0.9075	0.90695	0.99822	0.99789	0.9979	0.9974	0.99792	0.9981	0.99757	0.99777	0.99741	0.99728	0.99746	0.9966	0.99775	0.99771	0.99759	0.99831	0.99911	0.99728	0.99955	0.99968	0.99893	0.99947	0.999	0.99982	0.99953	0.99895	0.99894	0.99957	0.99879	0.99901	0.99912	---	0.99954	0.99977	0.99906	0.99906	0.9998	0.99893	0.99898	0.99925	0.9986	0.99875	0.99843	0.99928	0.99977	0.99975
B. licheniformis B4092	0.98914	0.90501	0.90531	0.99709	0.99663	0.99688	0.99634	0.99699	0.99763	0.99655	0.99655	0.99637	0.99603	0.99624	0.99483	0.99658	0.99657	0.99648	0.99715	0.99858	0.99738	0.99912	0.99916	0.99815	0.99951	0.99807	0.99938	0.99908	0.99806	0.998	0.99936	0.99789	0.9981	0.99807	0.99954	---	0.99934	0.99827	0.99827	0.99941	0.99794	0.99799	0.9989	0.99746	0.99769	0.99906	0.99953	0.99961	0.9996
B. licheniformis 127160_7	0.98976	0.90653	0.90581	0.99832	0.99806	0.99806	0.99763	0.99808	0.99826	0.9978	0.99786	0.99763	0.9977	0.99771	0.99707	0.998	0.99794	0.99782	0.99819	0.99942	0.99745	0.9997	0.99976	0.99941	0.99954	0.99944	0.99989	0.99967	0.99935	0.99932	0.99959	0.99931	0.99944	0.99936	0.99977	0.99934	---	0.99938	0.99938	0.99988	0.99925	0.99924	0.99946	0.99903	0.99914	0.99797	0.99914	0.99967	0.99968
B. licheniformis ATCC_14580	0.98946	0.90671	0.90516	0.99875	0.99867	0.99859	0.99859	0.99838	0.99819	0.99848	0.99846	0.99853	0.99858	0.99828	0.99827	0.99877	0.99862	0.99868	0.99831	0.99973	0.99638	0.99955	0.99964	0.99947	0.99859	0.99976	0.99939	0.99959	0.99974	0.99971	0.99925	0.99979	0.99976	0.99968	0.99906	0.99827	0.99938	---	1	0.9991	0.99977	0.99987	0.99948	0.99956	0.9997	0.99612	0.99787	0.9988	0.9988
B. licheniformis DSM_13	0.98947	0.90672	0.90517	0.99875	0.99867	0.99859	0.99859	0.99839	0.99819	0.99848	0.99846	0.99853	0.99858	0.99828	0.99827	0.99877	0.99862	0.99868	0.99831	0.99973	0.99639	0.99955	0.99964	0.99947	0.99859	0.99976	0.99939	0.99959	0.99974	0.99971	0.99925	0.99979	0.99976	0.99968	0.99906	0.99827	0.99938	1	---	0.9991	0.99977	0.99987	0.99948	0.99956	0.9997	0.99612	0.99787	0.9988	0.9988
B. licheniformis CG-B52	0.99005	0.90691	0.90641	0.99821	0.99794	0.99786	0.99727	0.99805	0.99812	0.99762	0.99775	0.99733	0.99744	0.99759	0.99676	0.99775	0.99771	0.99753	0.99809	0.99908	0.99746	0.9995	0.9996	0.99925	0.99958	0.99919	0.9998	0.99946	0.99908	0.99906	0.9994	0.99903	0.99926	0.9992	0.9998	0.99941	0.99988	0.9991	0.9991	---	0.99898	0.99897	0.99941	0.9988	0.99891	0.99824	0.99923	0.9997	0.99968
B. licheniformis SRCM100115	0.98908	0.90554	0.9032	0.99875	0.99868	0.99854	0.99831	0.998	0.9977	0.99815	0.99837	0.99827	0.9984	0.99808	0.99843	0.99862	0.99855	0.99844	0.99802	0.99947	0.99581	0.99956	0.99946	0.99916	0.9982	0.99987	0.9993	0.99934	0.9999	0.99988	0.99902	0.99979	0.99975	0.99981	0.99893	0.99794	0.99925	0.99977	0.99977	0.99898	---	0.99988	0.9991	0.9997	0.9997	0.99536	0.9973	0.99854	0.99853
B. licheniformis 5NAP23	0.98922	0.90601	0.90418	0.99868	0.99866	0.99847	0.99847	0.99813	0.99778	0.99827	0.99837	0.99837	0.99841	0.99818	0.99837	0.99866	0.99854	0.99858	0.99821	0.99958	0.99613	0.9995	0.99958	0.99928	0.99829	0.99977	0.9993	0.99947	0.99979	0.99975	0.99912	0.99973	0.99971	0.99973	0.99898	0.99799	0.99924	0.99987	0.99987	0.99897	0.99988	---	0.99927	0.99962	0.99973	0.99562	0.99746	0.99865	0.99863
B. licheniformis BL1202	0.98948	0.90901	0.90805	0.99846	0.99818	0.99817	0.99787	0.9984	0.99819	0.99812	0.99802	0.99793	0.99793	0.9979	0.99728	0.99816	0.99804	0.99807	0.9981	0.99935	0.99708	0.99942	0.99955	0.99942	0.99912	0.99934	0.99944	0.99946	0.99924	0.99922	0.99924	0.99933	0.99946	0.99925	0.99925	0.9989	0.99946	0.99948	0.99948	0.99941	0.9991	0.99927	---	0.99908	0.99923	0.99732	0.99849	0.99922	0.99921
B. licheniformis VSD4-1	0.98884	0.90683	0.90434	0.99866	0.99859	0.99826	0.99797	0.99796	0.99735	0.99794	0.99823	0.99791	0.99833	0.99814	0.99849	0.99834	0.99829	0.99814	0.99781	0.99905	0.99567	0.99906	0.99917	0.99924	0.99773	0.99982	0.999	0.99905	0.99975	0.99975	0.99855	0.99971	0.99975	0.99976	0.9986	0.99746	0.99903	0.99956	0.99956	0.9988	0.9997	0.99962	0.99908	---	0.99989	0.99491	0.99701	0.99824	0.99823
B. licheniformis VSD4	0.98903	0.90696	0.90506	0.99863	0.99861	0.99839	0.99819	0.99814	0.9976	0.99807	0.9983	0.9981	0.99845	0.99813	0.99844	0.99853	0.9984	0.99834	0.99806	0.99926	0.99621	0.9992	0.99935	0.99944	0.99801	0.99982	0.99914	0.9993	0.99975	0.99974	0.99878	0.99976	0.99978	0.99975	0.99875	0.99769	0.99914	0.9997	0.9997	0.99891	0.9997	0.99973	0.99923	0.99989	---	0.99538	0.99734	0.99846	0.99846
B. licheniformis YNP2-TSU	0.98854	0.90858	0.91029	0.99526	0.99456	0.99486	0.99443	0.99601	0.99684	0.99499	0.99483	0.99445	0.99406	0.99458	0.99216	0.99464	0.99457	0.99458	0.99592	0.99671	0.99695	0.99723	0.99745	0.99685	0.99896	0.99573	0.99795	0.9975	0.99554	0.9955	0.99789	0.99561	0.99598	0.99582	0.99843	0.99906	0.99797	0.99612	0.99612	0.99824	0.99536	0.99562	0.99732	0.99491	0.99538	---	0.99955	0.99881	0.99882
B. licheniformis YNP3-TSU	0.98914	0.90731	0.90803	0.99684	0.99625	0.99643	0.9961	0.99715	0.99778	0.99646	0.99631	0.99604	0.99594	0.99625	0.99449	0.99632	0.99624	0.99625	0.99719	0.99815	0.99769	0.99848	0.99876	0.99835	0.99945	0.99759	0.99912	0.99885	0.99747	0.99743	0.99898	0.99753	0.99778	0.99763	0.99928	0.99953	0.99914	0.99787	0.99787	0.99923	0.9973	0.99746	0.99849	0.99701	0.99734	0.99955	---	0.99949	0.9995
B. licheniformis RE1-58	0.98979	0.90586	0.90562	0.99781	0.9974	0.99739	0.997	0.99776	0.99803	0.99727	0.9973	0.99699	0.99684	0.99708	0.99593	0.99732	0.99723	0.99715	0.99788	0.99891	0.99775	0.99931	0.99948	0.99889	0.99964	0.99874	0.99968	0.9994	0.99862	0.99859	0.99948	0.99858	0.99881	0.99872	0.99977	0.99961	0.99967	0.9988	0.9988	0.9997	0.99854	0.99865	0.99922	0.99824	0.99846	0.99881	0.99949	---	0.99997
B. licheniformis RE1-60	0.98955	0.90569	0.90551	0.99773	0.99736	0.99736	0.99699	0.99773	0.99804	0.99723	0.99726	0.99698	0.99684	0.99702	0.99588	0.9973	0.99721	0.99713	0.99785	0.99896	0.99783	0.99933	0.99947	0.99892	0.99965	0.99874	0.99968	0.99941	0.99862	0.99859	0.99947	0.9986	0.99882	0.9987	0.99975	0.9996	0.99968	0.9988	0.9988	0.99968	0.99853	0.99863	0.99921	0.99823	0.99846	0.99882	0.9995	0.99997	---
B. licheniformis RE1-59	0.98989	0.90621	0.90601	0.99788	0.99756	0.99758	0.99722	0.9979	0.99824	0.99748	0.99747	0.99724	0.99704	0.99721	0.99608	0.9975	0.99742	0.99735	0.99798	0.99905	0.99769	0.99942	0.99952	0.99893	0.99969	0.99878	0.9997	0.99943	0.99868	0.99864	0.99953	0.99865	0.99886	0.99875	0.99979	0.99964	0.99971	0.99887	0.99887	0.99972	0.99861	0.9987	0.99925	0.99825	0.99847	0.99879	0.99947	0.99997	0.99997
B. licheniformis RE1-61	0.98978	0.90583	0.90555	0.99793	0.99756	0.99757	0.99718	0.99789	0.99818	0.99746	0.99747	0.99721	0.99703	0.99721	0.99612	0.99749	0.99741	0.99733	0.99797	0.99904	0.99774	0.99941	0.99953	0.99896	0.99969	0.99883	0.99973	0.99945	0.99872	0.99869	0.99951	0.99868	0.9989	0.99879	0.99979	0.99962	0.99973	0.99889	0.99889	0.99975	0.99865	0.99873	0.99928	0.99832	0.99852	0.99875	0.99945	0.99998	0.99996
B. licheniformis B4094	0.98982	0.9062	0.90521	0.99837	0.99802	0.99807	0.99749	0.99785	0.99798	0.99759	0.99778	0.9975	0.99746	0.99753	0.9969	0.99788	0.99782	0.99766	0.99812	0.99929	0.99715	0.9997	0.99982	0.9991	0.99939	0.99935	0.99986	0.99967	0.99935	0.99933	0.99964	0.99916	0.99932	0.99937	0.99981	0.99944	0.99984	0.9993	0.99931	0.9998	0.99927	0.99924	0.99946	0.999	0.99911	0.99787	0.99898	0.99968	0.99965
B. licheniformis SCDB_34	0.98988	0.90641	0.90653	0.99797	0.99776	0.99784	0.99757	0.99795	0.99826	0.99771	0.9976	0.99757	0.99737	0.99741	0.9964	0.99779	0.99764	0.99767	0.99825	0.99938	0.99759	0.99953	0.99976	0.99906	0.99958	0.99899	0.9997	0.99968	0.99891	0.99886	0.99971	0.99889	0.99902	0.99895	0.99975	0.99955	0.99973	0.9992	0.9992	0.99967	0.99884	0.99901	0.99948	0.99852	0.99879	0.9984	0.99928	0.99976	0.99974
B. licheniformis SRCM100141	0.9896	0.91131	0.91176	0.99685	0.99625	0.99661	0.9965	0.99727	0.99772	0.99663	0.99645	0.99642	0.99612	0.99615	0.9947	0.99659	0.9963	0.99645	0.99727	0.99847	0.99768	0.99857	0.99879	0.99843	0.99922	0.99765	0.99885	0.99888	0.99756	0.99752	0.99918	0.99762	0.99777	0.99767	0.99901	0.99919	0.99888	0.99813	0.99813	0.99885	0.99741	0.99772	0.99876	0.99703	0.9975	0.999	0.99935	0.99925	0.99927
B. licheniformis SCCB_37	0.98916	0.90713	0.90653	0.9983	0.99796	0.99807	0.99802	0.9983	0.99827	0.9981	0.9979	0.99802	0.99788	0.99767	0.99709	0.99815	0.99795	0.99809	0.99809	0.99954	0.9973	0.99945	0.99956	0.99943	0.99918	0.99921	0.99938	0.99955	0.99913	0.99908	0.99937	0.99926	0.99931	0.99907	0.99922	0.99889	0.99939	0.99952	0.99952	0.99922	0.99906	0.99929	0.9997	0.99886	0.99917	0.99751	0.99863	0.99932	0.99935
B. licheniformis SRCM100027	0.98909	0.90707	0.90657	0.99823	0.99788	0.99798	0.99793	0.99828	0.99824	0.99806	0.99783	0.99795	0.99782	0.99762	0.99698	0.99807	0.99786	0.998	0.99805	0.99948	0.99732	0.99939	0.9995	0.99942	0.99917	0.99914	0.99932	0.9995	0.99905	0.999	0.99931	0.9992	0.99926	0.99898	0.99916	0.99886	0.99934	0.99946	0.99946	0.99918	0.99896	0.9992	0.99969	0.99878	0.9991	0.99754	0.99863	0.99929	0.99931
[truncated: 7 more columns]
