# Supplementary material for: Comparative genomic analysis of Bacillus paralicheniformis MDJK30 with its closely related species reveals an evolutionary relationship between B. paralicheniformis and B. licheniformis
Source: BMC Genomics. 2019 Apr 11;20:283. doi: 10.1186/s12864-019-5646-9 (PMC6458615; doi:10.1186/s12864-019-5646-9)
Supplement: Supplementary file 7 — Table S5. List of 1718 single-copy core genes shared by 14 lineage P strains. (XLSX 97 kb). [file 12864_2019_5646_MOESM7_ESM.xlsx]

## Sheet: 1718_core_gene
protein_id	locus_tag	genome_id	Product	location
ARA83993.1	BLMD_00070	CP020352.1	IMP dehydrogenase	15563..17029
ARA83995.1	BLMD_00080	CP020352.1	pyridoxal 5'-phosphate synthase lyase subunit PdxS	18696..19580
ARA83996.1	BLMD_00085	CP020352.1	pyridoxal 5'-phosphate synthase glutaminase subunit PdxT	19602..20192
ARA83997.1	BLMD_00090	CP020352.1	serine--tRNA ligase	20521..21798
ARA83998.1	BLMD_00095	CP020352.1	glycerate kinase	complement(21828..22958)
ARA84000.1	BLMD_00105	CP020352.1	hypothetical protein	complement(24332..25450)
ARA84001.1	BLMD_00110	CP020352.1	SMI1/KNR4 family protein	complement(25480..25902)
ARA84004.1	BLMD_00130	CP020352.1	spore gernimation protein	complement(27610..28929)
ARA84007.1	BLMD_00155	CP020352.1	nucleoid-associated protein, YbaB/EbfC family	32292..32615
ARA84008.1	BLMD_00160	CP020352.1	recombination protein RecR	32629..33225
ARA84011.1	BLMD_00205	CP020352.1	protein xpaC	39659..40276
ARA84014.1	BLMD_00220	CP020352.1	dTMP kinase	43065..43703
ARA84015.1	BLMD_00225	CP020352.1	hypothetical protein	43778..44107
ARA84016.1	BLMD_00230	CP020352.1	hypothetical protein	44119..44559
ARA84018.1	BLMD_00240	CP020352.1	stage 0 sporulation protein	45563..46390
ARA84019.1	BLMD_00245	CP020352.1	DNA replication initiation control protein YabA	46405..46767
ARA84021.1	BLMD_00255	CP020352.1	hypothetical protein	47562..47855
ARA84022.1	BLMD_00260	CP020352.1	16S rRNA (cytidine(1402)-2'-O)-methyltransferase	47827..48705
ARA84023.1	BLMD_00265	CP020352.1	transition state regulator Abh	complement(48755..49039)
ARA84024.1	BLMD_00270	CP020352.1	methionine--tRNA ligase	49553..51541
ARA84025.1	BLMD_00275	CP020352.1	hydrolase TatD	51625..52392
ARA84026.1	BLMD_00280	CP020352.1	hypothetical protein	52637..53833
ARA84027.1	BLMD_00285	CP020352.1	ribonuclease M5	54001..54561
ARA84030.1	BLMD_00300	CP020352.1	ABC transporter permease	56698..56958
ARA84032.1	BLMD_00310	CP020352.1	4-(cytidine 5'-diphospho)-2-C-methyl-D-erythritol kinase	57596..58465
ARA84034.1	BLMD_00320	CP020352.1	reactive intermediate/imine deaminase	59373..59750
ARA84035.1	BLMD_00325	CP020352.1	septation protein SpoVG	59931..60224
ARA84036.1	BLMD_00330	CP020352.1	bifunctional N-acetylglucosamine-1-phosphate uridyltransferase/glucosamine-1-phosphate acetyltransferase	60526..61896
ARA84061.1	BLMD_00470	CP020352.1	glutamine amidotransferase	88563..89147
ARA84092.1	BLMD_00705	CP020352.1	DNA-directed RNA polymerase subunit beta	126192..129773
ARA84094.1	BLMD_00715	CP020352.1	50S ribosomal protein L7	133553..133801
ARA84095.1	BLMD_00720	CP020352.1	30S ribosomal protein S12	133906..134322
ARA84096.1	BLMD_00725	CP020352.1	30S ribosomal protein S7	134488..134958
ARA84097.1	BLMD_00730	CP020352.1	elongation factor G	135008..137086
ARA84098.1	BLMD_00735	CP020352.1	translation elongation factor Tu	137206..138396
ARA84099.1	BLMD_00745	CP020352.1	50S ribosomal protein L3	139034..139663
ARA84100.1	BLMD_00750	CP020352.1	50S ribosomal protein L4	139691..140314
ARA84101.1	BLMD_00755	CP020352.1	50S ribosomal protein L23	140314..140601
ARA84102.1	BLMD_00760	CP020352.1	50S ribosomal protein L2	140633..141466
ARA84105.1	BLMD_00775	CP020352.1	30S ribosomal protein S3	142168..142824
ARA84106.1	BLMD_00780	CP020352.1	50S ribosomal protein L16	142826..143260
ARA84107.1	BLMD_00785	CP020352.1	50S ribosomal protein L29	143250..143450
ARA84108.1	BLMD_00790	CP020352.1	30S ribosomal protein S17	143476..143739
ARA84113.1	BLMD_00815	CP020352.1	30S ribosomal protein S8	145300..145698
ARA84114.1	BLMD_00820	CP020352.1	50S ribosomal protein L6	145728..146264
ARA84115.1	BLMD_00825	CP020352.1	50S ribosomal protein L18	146296..146658
ARA84116.1	BLMD_00835	CP020352.1	50S ribosomal protein L30	147197..147376
ARA84117.1	BLMD_00840	CP020352.1	50S ribosomal protein L15	147407..147847
ARA84119.1	BLMD_00850	CP020352.1	adenylate kinase	149198..149851
ARA84120.1	BLMD_00855	CP020352.1	type I methionyl aminopeptidase	149848..150594
ARA84121.1	BLMD_00860	CP020352.1	hypothetical protein	150605..150934
ARA84123.1	BLMD_00870	CP020352.1	50S ribosomal protein L36	151164..151277
ARA84126.1	BLMD_00885	CP020352.1	DNA-directed RNA polymerase subunit alpha	152256..153200
ARA84127.1	BLMD_00890	CP020352.1	50S ribosomal protein L17	153278..153640
ARA84129.1	BLMD_00900	CP020352.1	energy-coupling factor transporter ATPase	154603..155472
ARA84132.1	BLMD_00915	CP020352.1	50S ribosomal protein L13	157182..157619
ARA84153.1	BLMD_01050	CP020352.1	N-acetylmuramoyl-L-alanine amidase CwlD	182104..182817
ARA84154.1	BLMD_01055	CP020352.1	chromosome partitioning protein ParA	182903..183964
ARA84156.1	BLMD_01065	CP020352.1	KinB-signaling pathway activation protein	184713..185312
ARA84157.1	BLMD_01070	CP020352.1	polysaccharide deacetylase family sporulation protein PdaB	complement(185321..186085)
ARA84158.1	BLMD_01100	CP020352.1	penicillin-binding protein	complement(192013..193182)
ARA84159.1	BLMD_01105	CP020352.1	hypothetical protein	193358..193579
ARA84161.1	BLMD_01115	CP020352.1	hypothetical protein	194707..195120
ARA84162.1	BLMD_01120	CP020352.1	phenazine biosynthesis protein	complement(195150..196019)
ARA84163.1	BLMD_01125	CP020352.1	hypothetical protein	complement(196138..197367)
ARA84166.1	BLMD_01140	CP020352.1	PTS sugar transporter subunit IIC	complement(200729..202096)
ARA84168.1	BLMD_01150	CP020352.1	N-acetylmuramic acid 6-phosphate etherase	complement(202989..203906)
ARA84170.1	BLMD_01185	CP020352.1	arginase	205398..206312
ARA84174.1	BLMD_01205	CP020352.1	YbbR-like domain-containing protein YbbR	208714..210030
ARA84219.1	BLMD_01450	CP020352.1	hypothetical protein	complement(249819..250238)
ARA84222.1	BLMD_01465	CP020352.1	transcriptional regulator	252228..252695
ARA84224.1	BLMD_01485	CP020352.1	alcohol dehydrogenase	255798..256853
ARA84227.1	BLMD_01500	CP020352.1	Virginiamycin B lyase	258933..259820
ARA84228.1	BLMD_01505	CP020352.1	hypothetical protein	complement(259855..260235)
ARA84229.1	BLMD_01510	CP020352.1	amino acid permease	complement(260262..261716)
ARA84230.1	BLMD_01515	CP020352.1	homocysteine S-methyltransferase	complement(261716..262663)
ARA84231.1	BLMD_01520	CP020352.1	chitooligosaccharide deacetylase	262875..263615
ARA84233.1	BLMD_01530	CP020352.1	MerR family transcriptional regulator	265124..265900
ARA84234.1	BLMD_01535	CP020352.1	DUF421 domain-containing protein	complement(265919..266641)
ARA84235.1	BLMD_01540	CP020352.1	carbonic anhydrase	complement(266629..267339)
ARA84237.1	BLMD_01550	CP020352.1	hypothetical protein	complement(268253..268651)
ARA84238.1	BLMD_01555	CP020352.1	sodium:alanine symporter	complement(268784..270214)
ARA84240.1	BLMD_01565	CP020352.1	ATP-binding protein	271610..272938
ARA84242.1	BLMD_01575	CP020352.1	N-acetyltransferase	complement(273923..274459)
ARA84247.1	BLMD_01600	CP020352.1	Sec-independent protein translocase TatA	280151..280363
ARA84256.1	BLMD_01650	CP020352.1	hypothetical protein	291988..292341
ARA84258.1	BLMD_01660	CP020352.1	two-component sensor histidine kinase	293276..294211
ARA84259.1	BLMD_01665	CP020352.1	bacitracin ABC transporter ATP-binding protein	294306..295229
ARA84260.1	BLMD_01670	CP020352.1	hypothetical protein	295244..295927
ARA84263.1	BLMD_01685	CP020352.1	DUF4885 domain-containing protein	297962..299134
ARA84276.1	BLMD_01760	CP020352.1	lantibiotic ABC transporter ATP-binding protein	311265..311981
ARA84282.1	BLMD_01795	CP020352.1	3-ketoacyl-ACP reductase	317018..317758
ARA84284.1	BLMD_01805	CP020352.1	DUF4352 domain-containing protein	complement(319941..321017)
ARA84285.1	BLMD_01810	CP020352.1	C4-dicarboxylate ABC transporter permease	complement(321636..323036)
ARA84286.1	BLMD_01815	CP020352.1	amidohydrolase	323162..324331
ARA84288.1	BLMD_01825	CP020352.1	GNAT family N-acetyltransferase	complement(325667..326119)
ARA84290.1	BLMD_01835	CP020352.1	oligoendopeptidase F	complement(327742..329577)
ARA84291.1	BLMD_01840	CP020352.1	hypothetical protein	complement(329689..329958)
ARA84296.1	BLMD_01865	CP020352.1	PTS cellobiose transporter subunit IIA	complement(335054..335386)
ARA84297.1	BLMD_01870	CP020352.1	PTS system, cellobiose-specific IIC component	complement(335403..336689)
ARA84298.1	BLMD_01875	CP020352.1	6-phospho-beta-glucosidase	complement(336676..338010)
ARA84299.1	BLMD_01880	CP020352.1	GntR family transcriptional regulator	338173..338907
ARA84300.1	BLMD_01885	CP020352.1	chitooligosaccharide deacetylase	338904..339638
ARA84301.1	BLMD_01895	CP020352.1	chitinase	341925..344006
ARA84302.1	BLMD_01900	CP020352.1	serine protease	complement(344065..345006)
ARA84304.1	BLMD_01910	CP020352.1	hypothetical protein	346109..346939
ARA84306.1	BLMD_01925	CP020352.1	cell wall hydrolase	349486..349914
ARA84307.1	BLMD_01935	CP020352.1	peptidase C40	351252..352616
ARA84310.1	BLMD_01950	CP020352.1	TetR family transcriptional regulator	354514..355101
ARA84311.1	BLMD_01955	CP020352.1	hypothetical protein	355215..357110
ARA84312.1	BLMD_01965	CP020352.1	stress protein	357518..358120
ARA84313.1	BLMD_01970	CP020352.1	chemical-damaging agent resistance protein C	358148..358729
ARA84314.1	BLMD_01975	CP020352.1	chemical-damaging agent resistance protein C	358809..359387
ARA84315.1	BLMD_01980	CP020352.1	hypothetical protein	359453..360226
ARA84318.1	BLMD_01995	CP020352.1	hypothetical protein	361830..363434
ARA84319.1	BLMD_02000	CP020352.1	toxic anion resistance protein	363451..364545
ARA84320.1	BLMD_02005	CP020352.1	cytochrome C biogenesis protein	364697..365398
ARA84324.1	BLMD_02025	CP020352.1	L-lactate dehydrogenase	368678..369637
ARA84326.1	BLMD_02035	CP020352.1	amino acid transporter	371415..372056
ARA84328.1	BLMD_02045	CP020352.1	NAD(+) synthetase	373553..374371
ARA84329.1	BLMD_02050	CP020352.1	shikimate kinase	374492..375025
ARA84330.1	BLMD_02055	CP020352.1	hypothetical protein	375304..376074
ARA84333.1	BLMD_02070	CP020352.1	1-pyrroline-5-carboxylate dehydrogenase	377380..378930
ARA84334.1	BLMD_02075	CP020352.1	sodium/proline symporter	379061..380509
ARA84335.1	BLMD_02080	CP020352.1	hypothetical protein	380670..381914
ARA84337.1	BLMD_02090	CP020352.1	hypothetical protein	complement(382805..383716)
ARA84338.1	BLMD_02095	CP020352.1	cephalosporin deacetylase	383881..384837
ARA84340.1	BLMD_02105	CP020352.1	hypothetical protein	385343..385684
ARA84342.1	BLMD_02115	CP020352.1	cysteine ABC transporter permease	complement(386646..387329)
ARA84343.1	BLMD_02120	CP020352.1	amino acid ABC transporter substrate-binding protein	complement(387341..388216)
ARA84345.1	BLMD_02130	CP020352.1	AAA family ATPase	389038..389763
ARA84346.1	BLMD_02135	CP020352.1	aryl-phospho-beta-D-glucosidase	389833..391269
ARA84347.1	BLMD_02140	CP020352.1	peptidase S24	complement(391310..391708)
ARA84348.1	BLMD_02145	CP020352.1	sporulation protein	complement(391726..392172)
ARA84350.1	BLMD_02155	CP020352.1	protein kinase	392649..393452
ARA84352.1	BLMD_02165	CP020352.1	transposase	complement(395293..396033)
ARA84393.1	BLMD_02405	CP020352.1	DUF5082 domain-containing protein	complement(460331..460714)
ARA84396.1	BLMD_02425	CP020352.1	sugar ABC transporter substrate-binding protein	465290..466369
ARA84398.1	BLMD_02435	CP020352.1	ABC transporter permease	467917..469128
ARA84399.1	BLMD_02440	CP020352.1	MFS transporter	complement(469176..470444)
ARA84400.1	BLMD_02445	CP020352.1	MarR family transcriptional regulator	complement(470460..471377)
ARA84401.1	BLMD_02450	CP020352.1	beta-galactosidase	471650..473722
ARA84402.1	BLMD_02455	CP020352.1	3-phytase	complement(473964..475109)
ARA84403.1	BLMD_02460	CP020352.1	AraC family transcriptional regulator	complement(475287..475745)
ARA84404.1	BLMD_02465	CP020352.1	MFS transporter	complement(475838..477328)
ARA84406.1	BLMD_02475	CP020352.1	hypothetical protein	complement(479379..479594)
ARA84410.1	BLMD_02495	CP020352.1	MerR family transcriptional regulator	483756..484484
ARA84411.1	BLMD_02500	CP020352.1	ABC transporter	complement(484517..485200)
ARA84414.1	BLMD_02515	CP020352.1	two-component sensor histidine kinase	487549..488976
ARA84417.1	BLMD_02530	CP020352.1	iron ABC transporter permease	492501..493454
ARA84418.1	BLMD_02535	CP020352.1	iron ABC transporter permease	493444..494388
ARA84420.1	BLMD_02545	CP020352.1	ABC transporter	495161..496108
ARA84422.1	BLMD_02555	CP020352.1	TetR family transcriptional regulator	complement(497723..498643)
ARA84430.1	BLMD_02595	CP020352.1	NAD-dependent succinate-semialdehyde dehydrogenase	505487..506881
ARA84433.1	BLMD_02610	CP020352.1	hypothetical protein	complement(508512..509156)
ARA84438.1	BLMD_02640	CP020352.1	nitrite reductase (NAD(P)H) small subunit	518676..518996
ARA84439.1	BLMD_02645	CP020352.1	uroporphyrinogen-III C-methyltransferase	519127..520587
ARA84442.1	BLMD_02660	CP020352.1	beta-hydroxyacyl-ACP dehydratase	523294..523689
ARA84443.1	BLMD_02665	CP020352.1	tRNA (N6-threonylcarbamoyladenosine(37)-N6)-methyltransferase TrmO	523705..524169
ARA84444.1	BLMD_02670	CP020352.1	PTS fructose transporter subunit IIA	524341..526392
ARA84445.1	BLMD_02675	CP020352.1	PTS lactose transporter subunit IIB	526409..526690
ARA84447.1	BLMD_02685	CP020352.1	transketolase	528102..528944
ARA84450.1	BLMD_02700	CP020352.1	LamB/YcsF family protein	531001..531762
ARA84457.1	BLMD_02735	CP020352.1	PTS mannitol transporter subunit IIBC	537397..538821
ARA84458.1	BLMD_02740	CP020352.1	PTS mannitol transporter subunit IIA	538888..539328
ARA84461.1	BLMD_02755	CP020352.1	NAD(P)-dependent oxidoreductase	542913..543782
ARA84462.1	BLMD_02760	CP020352.1	D-lyxose/D-mannose family sugar isomerase	543798..544301
ARA84463.1	BLMD_02765	CP020352.1	hypothetical protein	complement(544318..544701)
ARA84464.1	BLMD_02770	CP020352.1	general stress protein	544786..545208
ARA84465.1	BLMD_02775	CP020352.1	hypothetical protein	545660..546469
ARA84466.1	BLMD_02780	CP020352.1	transcriptional regulator	546634..547575
ARA84467.1	BLMD_02785	CP020352.1	hypothetical protein	complement(547607..547900)
ARA84468.1	BLMD_02790	CP020352.1	alkylhydroperoxidase	complement(547985..548395)
ARA84469.1	BLMD_02795	CP020352.1	AsnC family transcriptional regulator	548513..548941
ARA84470.1	BLMD_02805	CP020352.1	hypothetical protein	complement(551358..552266)
ARA84474.1	BLMD_02830	CP020352.1	hypothetical protein	complement(558299..558550)
ARA84475.1	BLMD_02835	CP020352.1	alanine acetyltransferase	complement(558622..559173)
ARA84476.1	BLMD_02840	CP020352.1	divalent metal cation transporter	complement(559227..560507)
ARA84477.1	BLMD_02845	CP020352.1	hypothetical protein	complement(560690..560950)
ARA84480.1	BLMD_02860	CP020352.1	hypothetical protein	complement(563984..564430)
ARA84481.1	BLMD_02865	CP020352.1	hypothetical protein	564549..565370
ARA84482.1	BLMD_02870	CP020352.1	sodium:proton antiporter	complement(565414..566703)
ARA84483.1	BLMD_02875	CP020352.1	hypothetical protein	566832..567521
ARA84485.1	BLMD_02885	CP020352.1	AI-2E family transporter	568453..569493
ARA84486.1	BLMD_02895	CP020352.1	ABC transporter ATP-binding protein	571095..572021
ARA84488.1	BLMD_02905	CP020352.1	hypothetical protein	572903..573241
ARA84489.1	BLMD_02910	CP020352.1	acyl-CoA dehydrogenase	573366..574514
ARA84492.1	BLMD_02925	CP020352.1	thiol reductase thioredoxin	complement(575281..575601)
ARA84494.1	BLMD_02935	CP020352.1	UDP-N-acetylmuramoyl-tripeptide--D-alanyl-D-alanine ligase	576964..578334
ARA84496.1	BLMD_02950	CP020352.1	hypothetical protein	581033..581512
ARA84498.1	BLMD_02960	CP020352.1	rhomboid family intramembrane serine protease	complement(582983..583582)
ARA84500.1	BLMD_02980	CP020352.1	mRNA interferase EndoA	586678..587028
ARA84501.1	BLMD_02985	CP020352.1	RsbT co-antagonist protein RsbRA	587146..587973
ARA84502.1	BLMD_02990	CP020352.1	RsbT antagonist protein RsbS	587977..588342
ARA84503.1	BLMD_02995	CP020352.1	ATP-binding protein	588345..588746
ARA84504.1	BLMD_03000	CP020352.1	phosphoserine phosphatase	588757..589764
ARA84505.1	BLMD_03005	CP020352.1	anti-sigma B factor antagonist	589823..590149
ARA84506.1	BLMD_03010	CP020352.1	anti-sigma B factor RsbW	590149..590631
ARA84507.1	BLMD_03020	CP020352.1	phosphoserine phosphatase	591385..591984
ARA84508.1	BLMD_03025	CP020352.1	RNA-binding transcriptional accessory protein	592062..594224
ARA84556.1	BLMD_03345	CP020352.1	tRNA (adenosine(37)-N6)-threonylcarbamoyltransferase complex ATPase subunit type 1 TsaE	659446..659922
ARA84557.1	BLMD_03350	CP020352.1	tRNA (adenosine(37)-N6)-threonylcarbamoyltransferase complex dimerization subunit type 1 TsaB	659903..660592
ARA84558.1	BLMD_03355	CP020352.1	ribosomal-protein-alanine N-acetyltransferase RimI	660605..661063
ARA84559.1	BLMD_03360	CP020352.1	tRNA (adenosine(37)-N6)-threonylcarbamoyltransferase complex transferase subunit TsaD	661053..662078
ARA84561.1	BLMD_03370	CP020352.1	cyclic pyranopterin monophosphate synthase MoaC	664390..664896
ARA84563.1	BLMD_03380	CP020352.1	Sec-independent protein translocase TatA	665583..665756
ARA84565.1	BLMD_03390	CP020352.1	hypothetical protein	complement(666584..666778)
ARA84566.1	BLMD_03395	CP020352.1	CPBP family intramembrane metalloprotease	complement(666775..667509)
ARA84567.1	BLMD_03400	CP020352.1	co-chaperone GroES	667735..668019
ARA84568.1	BLMD_03405	CP020352.1	molecular chaperone GroEL	668064..669698
ARA84570.1	BLMD_03420	CP020352.1	hypothetical protein	672017..672934
ARA84571.1	BLMD_03425	CP020352.1	hypothetical protein	673051..673500
ARA84573.1	BLMD_03435	CP020352.1	GNAT family N-acetyltransferase	673890..674351
ARA84578.1	BLMD_03460	CP020352.1	DNA-binding protein	complement(678821..679105)
ARA84580.1	BLMD_03470	CP020352.1	SDR family oxidoreductase	complement(679616..680380)
ARA84581.1	BLMD_03475	CP020352.1	para-nitrobenzyl esterase	680534..682009
ARA84582.1	BLMD_03485	CP020352.1	phage shock protein A	683677..684357
ARA84583.1	BLMD_03490	CP020352.1	hypothetical protein	684393..685418
ARA84584.1	BLMD_03500	CP020352.1	hypothetical protein	686207..687181
ARA84585.1	BLMD_03505	CP020352.1	luciferase	687417..688472
ARA84588.1	BLMD_03520	CP020352.1	DNA-binding protein	690309..690953
ARA84591.1	BLMD_03535	CP020352.1	VOC family protein	complement(693931..694356)
ARA84597.1	BLMD_03570	CP020352.1	sugar ABC transporter substrate-binding protein	702572..703825
ARA84598.1	BLMD_03575	CP020352.1	sugar ABC transporter permease	703867..705174
ARA84599.1	BLMD_03580	CP020352.1	sugar ABC transporter permease	705175..706026
ARA84602.1	BLMD_03600	CP020352.1	beta-phosphoglucomutase	710874..711554
ARA84603.1	BLMD_03605	CP020352.1	tyrosine--tRNA ligase	complement(711770..713023)
ARA84604.1	BLMD_03610	CP020352.1	MarR family transcriptional regulator	complement(713278..713784)
ARA84605.1	BLMD_03615	CP020352.1	hypothetical protein	complement(713922..714488)
ARA84606.1	BLMD_03630	CP020352.1	hypothetical protein	715516..716535
ARA84607.1	BLMD_03635	CP020352.1	hypothetical protein	complement(716580..717572)
ARA84608.1	BLMD_03645	CP020352.1	hypothetical protein	complement(718092..718340)
ARA84609.1	BLMD_03650	CP020352.1	signal peptidase I	718631..719179
ARA84611.1	BLMD_03660	CP020352.1	sugar epimerase	720216..720860
ARA84612.1	BLMD_03665	CP020352.1	AraC family transcriptional regulator	complement(720904..721782)
ARA84613.1	BLMD_03670	CP020352.1	copper oxidase	complement(721885..723426)
ARA84617.1	BLMD_03700	CP020352.1	DUF58 domain-containing protein	728107..729318
ARA84618.1	BLMD_03705	CP020352.1	hypothetical protein	729323..731548
ARA84619.1	BLMD_03710	CP020352.1	GMP synthase (glutamine-hydrolyzing)	731737..733278
ARA84620.1	BLMD_03720	CP020352.1	guanine permease	734222..735544
ARA84621.1	BLMD_03725	CP020352.1	hypothetical protein	735762..736517
ARA84622.1	BLMD_03730	CP020352.1	hypothetical protein	736626..736814
ARA84623.1	BLMD_03735	CP020352.1	DUF2179 domain-containing protein	737001..737555
ARA84626.1	BLMD_03755	CP020352.1	adenylosuccinate lyase	739690..740985
ARA84628.1	BLMD_03765	CP020352.1	phosphoribosylformylglycinamidine synthase, purS protein	741778..742032
ARA84629.1	BLMD_03770	CP020352.1	phosphoribosylformylglycinamidine synthase I	742029..742712
ARA84630.1	BLMD_03775	CP020352.1	phosphoribosylformylglycinamidine synthase II	742696..744924
ARA84631.1	BLMD_03780	CP020352.1	amidophosphoribosyltransferase	744900..746330
ARA84641.1	BLMD_03835	CP020352.1	lipoprotein YerB	756818..757807
ARA84646.1	BLMD_03860	CP020352.1	hypothetical protein	763291..764481
ARA84648.1	BLMD_03870	CP020352.1	PRD domain-containing protein	765694..766059
ARA84649.1	BLMD_03875	CP020352.1	hypothetical protein	766072..766431
ARA84651.1	BLMD_03885	CP020352.1	phosphotriesterase-related protein	767905..768789
ARA84653.1	BLMD_03895	CP020352.1	phosphopentomutase	769927..771153
ARA84654.1	BLMD_03900	CP020352.1	amino-acid racemase	771153..772304
ARA84655.1	BLMD_03905	CP020352.1	glucosamine-6-phosphate deaminase	772447..773175
ARA84658.1	BLMD_03920	CP020352.1	aspartyl/glutamyl-tRNA(Asn/Gln) amidotransferase subunit C	776279..776569
ARA84659.1	BLMD_03925	CP020352.1	aspartyl/glutamyl-tRNA amidotransferase subunit A	776592..778049
ARA84660.1	BLMD_03930	CP020352.1	aspartyl/glutamyl-tRNA amidotransferase subunit B	778063..779493
ARA84662.1	BLMD_03940	CP020352.1	hypothetical protein	779960..780241
ARA84664.1	BLMD_03950	CP020352.1	TetR family transcriptional regulator	complement(781520..782368)
ARA84666.1	BLMD_03960	CP020352.1	hypothetical protein	785805..786005
ARA84667.1	BLMD_03965	CP020352.1	alanine acetyltransferase	complement(786104..786646)
ARA84668.1	BLMD_03970	CP020352.1	ABC transporter substrate-binding protein	complement(786660..787613)
ARA84676.1	BLMD_04015	CP020352.1	transcription antiterminator BglG	801231..802079
ARA84680.1	BLMD_04035	CP020352.1	DNA helicase	804659..807532
ARA84681.1	BLMD_04050	CP020352.1	GntR family transcriptional regulator	809697..811118
ARA84684.1	BLMD_04065	CP020352.1	transcriptional regulator	813121..813330
ARA84685.1	BLMD_04070	CP020352.1	DUF2178 domain-containing protein	813323..813637
ARA84689.1	BLMD_04090	CP020352.1	aldehyde dehydrogenase	815926..817383
ARA84690.1	BLMD_04095	CP020352.1	chemotaxis protein	817400..818251
ARA84692.1	BLMD_04105	CP020352.1	TetR family transcriptional regulator	819455..820060
ARA84694.1	BLMD_04115	CP020352.1	multidrug ABC transporter ATP-binding protein	821717..823606
ARA84697.1	BLMD_04135	CP020352.1	GTP cyclohydrolase I FolE2	complement(825782..826684)
ARA84699.1	BLMD_04145	CP020352.1	GTP-binding protein	827923..829596
ARA84700.1	BLMD_04150	CP020352.1	cobalamin biosynthesis protein CobW	829662..830864
ARA84702.1	BLMD_04165	CP020352.1	8-amino-7-oxononanoate synthase	833149..834300
ARA84703.1	BLMD_04170	CP020352.1	dethiobiotin synthase	834297..835004
ARA84710.1	BLMD_04205	CP020352.1	heme ABC transporter ATP-binding protein	complement(840196..841752)
ARA84712.1	BLMD_04215	CP020352.1	NADP-dependent oxidoreductase	complement(843064..844086)
ARA84714.1	BLMD_04225	CP020352.1	general stress protein	844722..845069
ARA84719.1	BLMD_04250	CP020352.1	VanZ family protein	850669..851247
ARA84720.1	BLMD_04255	CP020352.1	MBL fold metallo-hydrolase	complement(851294..852076)
ARA84721.1	BLMD_04260	CP020352.1	MBL fold metallo-hydrolase	852181..852975
ARA84727.1	BLMD_04290	CP020352.1	acylphosphatase	complement(858170..858442)
ARA84728.1	BLMD_04295	CP020352.1	MOSC domain-containing protein	858554..859204
ARA84730.1	BLMD_04305	CP020352.1	type I methionyl aminopeptidase	complement(859746..860498)
ARA84736.1	BLMD_04335	CP020352.1	trehalose operon repressor	868093..868809
ARA84740.1	BLMD_04365	CP020352.1	transferase	complement(880891..881433)
ARA84741.1	BLMD_04370	CP020352.1	epimerase	complement(881451..882425)
ARA84745.1	BLMD_04395	CP020352.1	oxidoreductase	888766..889830
ARA84748.1	BLMD_04410	CP020352.1	transcriptional regulator	complement(892200..892592)
ARA84749.1	BLMD_04415	CP020352.1	NAD(P)H-dependent oxidoreductase	892723..893406
ARA84752.1	BLMD_04430	CP020352.1	hypothetical protein	complement(898569..898784)
ARA84754.1	BLMD_04440	CP020352.1	protein tyrosine phosphatase	900418..900888
ARA84755.1	BLMD_04445	CP020352.1	hypothetical protein	900911..901261
ARA84756.1	BLMD_04450	CP020352.1	ribonuclease	901258..902073
ARA84758.1	BLMD_04460	CP020352.1	osmotically inducible protein C	903564..903944
ARA84759.1	BLMD_04465	CP020352.1	calcium/proton exchanger	904049..905104
ARA84760.1	BLMD_04470	CP020352.1	hypothetical protein	905171..905962
ARA84761.1	BLMD_04475	CP020352.1	radical SAM/CxCxxxxC motif protein YfkAB	complement(906194..907315)
ARA84762.1	BLMD_04480	CP020352.1	hypothetical protein	907459..907644
ARA84765.1	BLMD_04495	CP020352.1	hypothetical protein	complement(910002..910598)
ARA84767.1	BLMD_04505	CP020352.1	DNA-3-methyladenine glycosylase	911753..912616
ARA84770.1	BLMD_04530	CP020352.1	hypothetical protein	915812..916537
ARA84774.1	BLMD_04550	CP020352.1	MFS transporter	919165..920370
ARA84775.1	BLMD_04555	CP020352.1	hypothetical protein	920429..921103
ARA84778.1	BLMD_04570	CP020352.1	carbonic anhydrase	complement(923714..924220)
ARA84780.1	BLMD_04580	CP020352.1	NADH-quinone oxidoreductase subunit L	complement(926850..928382)
ARA84781.1	BLMD_04585	CP020352.1	hypothetical protein	complement(928558..928932)
ARA84782.1	BLMD_04590	CP020352.1	DJ-1 family protein	complement(929200..929751)
ARA84783.1	BLMD_04595	CP020352.1	pyruvate dehydrogenase (acetyl-transferring) E1 component subunit alpha	929963..930937
ARA84784.1	BLMD_04600	CP020352.1	alpha-ketoacid dehydrogenase subunit beta	930959..931993
ARA84786.1	BLMD_04610	CP020352.1	dihydrolipoyl dehydrogenase	933162..934538
ARA84788.1	BLMD_04620	CP020352.1	hypothetical protein	complement(936473..936799)
ARA84798.1	BLMD_04670	CP020352.1	glycoside hydrolase 43 family protein	946394..947941
ARA84801.1	BLMD_04690	CP020352.1	ADP-ribose pyrophosphatase	951025..951636
ARA84804.1	BLMD_04705	CP020352.1	isomerase	955027..955923
ARA84805.1	BLMD_04710	CP020352.1	NAD(P)H nitroreductase	956026..956604
ARA84806.1	BLMD_04715	CP020352.1	YfhD family protein	complement(956638..956832)
ARA84809.1	BLMD_04730	CP020352.1	TIGR01777 family protein	complement(957879..958781)
ARA84810.1	BLMD_04740	CP020352.1	hypothetical protein	959643..959957
ARA84812.1	BLMD_04750	CP020352.1	small, acid-soluble spore protein K	complement(960184..960333)
ARA84813.1	BLMD_04755	CP020352.1	hypothetical protein	960464..960733
ARA84814.1	BLMD_04760	CP020352.1	glycosyltransferase	961474..962433
ARA84815.1	BLMD_04765	CP020352.1	polysaccharide biosynthesis protein	962402..962803
ARA84823.1	BLMD_04805	CP020352.1	hypothetical protein	969560..970090
ARA84825.1	BLMD_04815	CP020352.1	ABC transporter ATP-binding protein	972040..973020
ARA84826.1	BLMD_04820	CP020352.1	ABC transporter ATP-binding protein	973017..973973
ARA84830.1	BLMD_04840	CP020352.1	hypothetical protein	complement(977517..978587)
ARA84831.1	BLMD_04845	CP020352.1	aspartate aminotransferase family protein	complement(978839..980137)
ARA84832.1	BLMD_04850	CP020352.1	peroxiredoxin	980293..980766
ARA84833.1	BLMD_04860	CP020352.1	hypothetical protein	complement(981465..981812)
ARA84834.1	BLMD_04865	CP020352.1	hypothetical protein	982032..982916
ARA84841.1	BLMD_05020	CP020352.1	hypothetical protein	complement(1005759..1006274)
ARA84842.1	BLMD_05025	CP020352.1	hypothetical protein	1006330..1006953
ARA84844.1	BLMD_05050	CP020352.1	ABC transporter permease	1011948..1012784
ARA84845.1	BLMD_05060	CP020352.1	hypothetical protein	complement(1013959..1014417)
ARA84846.1	BLMD_05065	CP020352.1	transcriptional regulator	complement(1014414..1014620)
ARA84847.1	BLMD_05070	CP020352.1	hypothetical protein	1015170..1015382
ARA84848.1	BLMD_05075	CP020352.1	ABC transporter	1015489..1016235
ARA84852.1	BLMD_05095	CP020352.1	30S ribosomal protein S14	1018956..1019225
ARA84853.1	BLMD_05105	CP020352.1	hypothetical protein	complement(1019551..1020180)
ARA84855.1	BLMD_05115	CP020352.1	hypothetical protein	1021473..1022375
ARA84856.1	BLMD_05120	CP020352.1	tRNA (cytidine(34)-2'-O)-methyltransferase	1022423..1022896
ARA84857.1	BLMD_05125	CP020352.1	hypothetical protein	1022996..1023610
ARA84858.1	BLMD_05130	CP020352.1	hypothetical protein	1023626..1024336
ARA84859.1	BLMD_05135	CP020352.1	hypothetical protein	1024351..1025052
ARA84861.1	BLMD_05145	CP020352.1	sporulation protein YhbH	1027511..1028677
ARA84862.1	BLMD_05150	CP020352.1	transporter	1028985..1029617
ARA84864.1	BLMD_05160	CP020352.1	hypothetical protein	1031264..1031794
ARA84867.1	BLMD_05175	CP020352.1	bacitracin ABC transporter ATP-binding protein	1033144..1034067
ARA84868.1	BLMD_05180	CP020352.1	hypothetical protein	1034060..1035001
ARA84874.1	BLMD_05210	CP020352.1	hypothetical protein	complement(1039890..1040231)
ARA84876.1	BLMD_05220	CP020352.1	lipoprotein YhcN	1042221..1042799
ARA84883.1	BLMD_05260	CP020352.1	hypothetical protein	1052536..1052904
ARA84884.1	BLMD_05265	CP020352.1	CBS domain-containing protein	1053073..1053498
ARA84885.1	BLMD_05270	CP020352.1	hypothetical protein	1053637..1054299
ARA84890.1	BLMD_05300	CP020352.1	alcohol dehydrogenase	complement(1060618..1061610)
ARA84891.1	BLMD_05305	CP020352.1	glycerol-3-phosphate responsive antiterminator GlpP	1061784..1062341
ARA84893.1	BLMD_05315	CP020352.1	glycerol kinase	1063428..1064918
ARA84895.1	BLMD_05325	CP020352.1	phosphoglucomutase	1066916..1068661
ARA84896.1	BLMD_05330	CP020352.1	hypothetical protein	1068793..1069251
ARA84897.1	BLMD_05340	CP020352.1	histidine kinase	1069589..1070737
ARA84899.1	BLMD_05350	CP020352.1	NAD(P)H-dependent oxidoreductase	1071380..1071898
ARA84900.1	BLMD_05360	CP020352.1	hypothetical protein	1072316..1072696
ARA84901.1	BLMD_05365	CP020352.1	transcriptional regulator	complement(1072729..1073160)
ARA84904.1	BLMD_05380	CP020352.1	peptidoglycan endopeptidase	1076544..1077371
ARA84905.1	BLMD_05385	CP020352.1	LysR family transcriptional regulator	complement(1077420..1078298)
ARA84908.1	BLMD_05405	CP020352.1	sodium-dependent transporter	1081780..1083138
ARA84909.1	BLMD_05410	CP020352.1	aspartate aminotransferase family protein	1083160..1084788
ARA84915.1	BLMD_05445	CP020352.1	GNAT family N-acetyltransferase	1090108..1090542
ARA84916.1	BLMD_05450	CP020352.1	anti-sigma factor	complement(1090571..1090861)
ARA84917.1	BLMD_05455	CP020352.1	anti-sigma factor	complement(1090849..1091919)
ARA84918.1	BLMD_05460	CP020352.1	RNA polymerase subunit sigma	complement(1091912..1092403)
ARA84919.1	BLMD_05465	CP020352.1	hypothetical protein	complement(1092692..1093234)
ARA84921.1	BLMD_05475	CP020352.1	1-acyl-sn-glycerol-3-phosphate acyltransferase	1094510..1095109
ARA84927.1	BLMD_05505	CP020352.1	hypothetical protein	1099732..1101105
ARA84929.1	BLMD_05515	CP020352.1	hypothetical protein	1101805..1102092
ARA84930.1	BLMD_05520	CP020352.1	N-acetylmuramoyl-L-alanine amidase	1102055..1102732
ARA84936.1	BLMD_05550	CP020352.1	GNAT family N-acetyltransferase	complement(1106767..1107261)
ARA84937.1	BLMD_05555	CP020352.1	polysaccharide deacetylase	complement(1107396..1108307)
ARA84938.1	BLMD_05560	CP020352.1	D-amino-acid transaminase	1108605..1109456
ARA84939.1	BLMD_05565	CP020352.1	Na+/H+ antiporter NhaC	complement(1109497..1110855)
ARA84947.1	BLMD_05605	CP020352.1	stress protein	complement(1119059..1119559)
ARA84948.1	BLMD_05610	CP020352.1	multidrug ABC transporter permease/ATP-binding protein	1120082..1121836
ARA84950.1	BLMD_05620	CP020352.1	hypothetical protein	complement(1123871..1124521)
ARA84951.1	BLMD_05625	CP020352.1	spore protein	complement(1124847..1125050)
ARA84952.1	BLMD_05630	CP020352.1	hypothetical protein	1125284..1125508
ARA84953.1	BLMD_05635	CP020352.1	ABC transporter ATP-binding protein	complement(1125559..1126665)
ARA84955.1	BLMD_05645	CP020352.1	hypothetical protein	complement(1127681..1127890)
ARA84957.1	BLMD_05655	CP020352.1	endospore coat-associated protein	complement(1129399..1130484)
ARA84959.1	BLMD_05665	CP020352.1	hypothetical protein	1132067..1132420
ARA84960.1	BLMD_05675	CP020352.1	stress response protein YhaX	1132869..1133732
ARA84967.1	BLMD_05715	CP020352.1	hypothetical protein	complement(1140274..1140459)
ARA84971.1	BLMD_05740	CP020352.1	3'-5' exoribonuclease YhaM	1147104..1148048
ARA84972.1	BLMD_05745	CP020352.1	sporulation protein	1148117..1148350
ARA84990.1	BLMD_05840	CP020352.1	antibiotic biosynthesis monooxygenase	complement(1161190..1161693)
ARA84992.1	BLMD_05850	CP020352.1	uroporphyrinogen decarboxylase	1164087..1165151
ARA84993.1	BLMD_05855	CP020352.1	ferrochelatase	1165225..1166163
ARA84994.1	BLMD_05860	CP020352.1	protoporphyrinogen oxidase	1166179..1167591
ARA84998.1	BLMD_05880	CP020352.1	peptidase M42	1171753..1172790
ARA84999.1	BLMD_05885	CP020352.1	hypothetical protein	complement(1172869..1173066)
ARA85000.1	BLMD_05890	CP020352.1	glutamate:protein symporter	complement(1173222..1174508)
ARA85002.1	BLMD_05900	CP020352.1	hypothetical protein	1175107..1175841
ARA85003.1	BLMD_05905	CP020352.1	lipoate--protein ligase	1175860..1176849
ARA85005.1	BLMD_05920	CP020352.1	XRE family transcriptional regulator	1179095..1179646
ARA85007.1	BLMD_05930	CP020352.1	branched-chain amino acid transporter	1180368..1180679
ARA85008.1	BLMD_05935	CP020352.1	peptidase M48	1180751..1182007
ARA85009.1	BLMD_05940	CP020352.1	peptidase S8	complement(1182065..1183204)
ARA85010.1	BLMD_05950	CP020352.1	iron-dicitrate ABC transporter substrate-binding protein	1184625..1185602
ARA85012.1	BLMD_05960	CP020352.1	iron-siderophore ABC transporter permease	1185947..1186945
ARA85013.1	BLMD_05965	CP020352.1	iron-dicitrate transporter subunit FecD	1186945..1187967
ARA85017.1	BLMD_05985	CP020352.1	NAD(P)-dependent oxidoreductase	1191932..1192789
ARA85018.1	BLMD_05990	CP020352.1	hypothetical protein	complement(1192858..1193091)
ARA85019.1	BLMD_05995	CP020352.1	competence protein	1193364..1193942
ARA85020.1	BLMD_06000	CP020352.1	hypothetical protein	complement(1193936..1194301)
ARA85022.1	BLMD_06010	CP020352.1	signal peptidase I	1195133..1195651
ARA85025.1	BLMD_06025	CP020352.1	MFS transporter	1197980..1199221
ARA85027.1	BLMD_06035	CP020352.1	allantoinase	1201478..1202842
ARA85028.1	BLMD_06040	CP020352.1	Zn-dependent hydrolase	1203441..1204670
ARA85031.1	BLMD_06055	CP020352.1	ureidoglycolate dehydrogenase	1206554..1207603
ARA85032.1	BLMD_06060	CP020352.1	acyl-CoA synthetase FdrA	1207621..1209378
ARA85034.1	BLMD_06070	CP020352.1	hypothetical protein	1210640..1211410
ARA85039.1	BLMD_06095	CP020352.1	phosphatase	1215482..1215598
ARA85046.1	BLMD_06135	CP020352.1	spore coat protein CotJA	1223601..1223834
ARA85047.1	BLMD_06140	CP020352.1	spore coat protein CotJB	1223840..1224103
ARA85049.1	BLMD_06150	CP020352.1	AMP-binding protein	complement(1224739..1226358)
ARA85052.1	BLMD_06170	CP020352.1	two-component sensor histidine kinase	complement(1230854..1232221)
ARA85053.1	BLMD_06175	CP020352.1	DNA-binding response regulator	complement(1232218..1232892)
ARA85054.1	BLMD_06180	CP020352.1	rubrerythrin family protein	complement(1232973..1233413)
ARA85055.1	BLMD_06185	CP020352.1	molybdate ABC transporter substrate-binding protein	1233616..1234410
ARA85056.1	BLMD_06190	CP020352.1	molybdenum ABC transporter permease subunit	1234419..1235075
ARA85059.1	BLMD_06205	CP020352.1	exonuclease sbcCD subunit D	1242424..1243605
ARA85061.1	BLMD_06215	CP020352.1	spore germination protein	complement(1247039..1247257)
ARA85064.1	BLMD_06230	CP020352.1	spore gernimation protein GerPC	complement(1247872..1248486)
ARA85065.1	BLMD_06235	CP020352.1	spore gernimation protein GerPB	complement(1248505..1248750)
ARA85068.1	BLMD_06250	CP020352.1	Spo0E family sporulation regulatory protein-aspartic acid phosphatase	complement(1249546..1249728)
ARA85070.1	BLMD_06260	CP020352.1	hypothetical protein	1251142..1251663
ARA85071.1	BLMD_06265	CP020352.1	hypothetical protein	1251816..1252721
ARA85074.1	BLMD_06280	CP020352.1	hypothetical protein	1254676..1255038
ARA85075.1	BLMD_06285	CP020352.1	hypothetical protein	complement(1255077..1255643)
ARA85077.1	BLMD_06295	CP020352.1	ammonium transporter	complement(1257760..1259139)
ARA85078.1	BLMD_06300	CP020352.1	transcriptional regulator	complement(1259196..1259537)
ARA85079.1	BLMD_06305	CP020352.1	MATE family efflux transporter	complement(1259740..1261080)
ARA85080.1	BLMD_06310	CP020352.1	AraC family transcriptional regulator	1261202..1262065
ARA85081.1	BLMD_06315	CP020352.1	N-acetyltransferase	1262094..1262651
ARA85084.1	BLMD_06330	CP020352.1	spore gernimation protein	complement(1265099..1266187)
ARA85087.1	BLMD_06350	CP020352.1	GntR family transcriptional regulator	1269620..1271059
ARA85088.1	BLMD_06355	CP020352.1	diaminobutyrate--2-oxoglutarate transaminase	1271345..1272691
ARA85089.1	BLMD_06360	CP020352.1	aspartate aminotransferase family protein	1272675..1274186
ARA85090.1	BLMD_06365	CP020352.1	IucA/IucC family siderophore biosynthesis protein	1274183..1275946
ARA85093.1	BLMD_06380	CP020352.1	iron transporter	1277832..1279646
ARA85094.1	BLMD_06385	CP020352.1	N-acetyltransferase	complement(1279689..1280129)
ARA85095.1	BLMD_06390	CP020352.1	oxidoreductase	complement(1280303..1281136)
ARA85096.1	BLMD_06395	CP020352.1	transcriptional regulator	1281248..1282210
ARA85097.1	BLMD_06400	CP020352.1	methionine synthase	complement(1282284..1285700)
ARA85098.1	BLMD_06405	CP020352.1	bifunctional homocysteine S-methyltransferase/methylenetetrahydrofolate reductase	complement(1285693..1287522)
ARA85099.1	BLMD_06410	CP020352.1	YajQ family cyclic di-GMP-binding protein	complement(1287790..1288281)
ARA85101.1	BLMD_06420	CP020352.1	hypothetical protein	1289606..1289812
ARA85102.1	BLMD_06425	CP020352.1	fatty acid-binding protein DegV	complement(1289854..1290714)
ARA85104.1	BLMD_06435	CP020352.1	proteinase inhibitor	1291736..1292188
ARA85105.1	BLMD_06440	CP020352.1	GMP reductase	complement(1292278..1293258)
ARA85106.1	BLMD_06445	CP020352.1	hypothetical protein	complement(1293435..1293623)
ARA85107.1	BLMD_06450	CP020352.1	phosphatase	complement(1293864..1294676)
ARA85109.1	BLMD_06460	CP020352.1	DNA methyltransferase	1295629..1295937
ARA85117.1	BLMD_06505	CP020352.1	UDP pyrophosphate phosphatase	complement(1305707..1306519)
ARA85118.1	BLMD_06510	CP020352.1	YjzC family protein	1306701..1306880
ARA85119.1	BLMD_06515	CP020352.1	hypothetical protein	complement(1306944..1307138)
ARA85120.1	BLMD_06520	CP020352.1	hypothetical protein	1307370..1308104
ARA85123.1	BLMD_06535	CP020352.1	competence protein ComG	1309815..1310000
ARA85124.1	BLMD_06540	CP020352.1	hypothetical protein	complement(1310053..1310295)
ARA85125.1	BLMD_06545	CP020352.1	ketoacyl-ACP synthase III	1310464..1311402
ARA85126.1	BLMD_06550	CP020352.1	beta-ketoacyl-[acyl-carrier-protein	1311424..1312662
ARA85129.1	BLMD_06565	CP020352.1	dipeptide/oligopeptide/nickel ABC transporter ATP-binding protein	1314706..1315728
ARA85134.1	BLMD_06590	CP020352.1	hypothetical protein	1321220..1321972
ARA85137.1	BLMD_06605	CP020352.1	ABC transporter substrate-binding protein	1323945..1325570
ARA85138.1	BLMD_06610	CP020352.1	peptide ABC transporter permease	1325666..1326601
ARA85139.1	BLMD_06615	CP020352.1	diguanylate cyclase	1326606..1327523
ARA85140.1	BLMD_06620	CP020352.1	ABC transporter ATP-binding protein	1327537..1328604
ARA85142.1	BLMD_06630	CP020352.1	N-acetyltransferase	1329759..1330337
ARA85143.1	BLMD_06635	CP020352.1	transcriptional regulator Spx	1330515..1330910
ARA85144.1	BLMD_06640	CP020352.1	hypothetical protein	complement(1330941..1331603)
ARA85146.1	BLMD_06650	CP020352.1	hypothetical protein	1332765..1334069
ARA85147.1	BLMD_06655	CP020352.1	tricarboxylic transport TctC	1334193..1335308
ARA85148.1	BLMD_06660	CP020352.1	hypothetical protein	1335411..1335866
ARA85150.1	BLMD_06670	CP020352.1	response regulator	complement(1337414..1338133)
ARA85151.1	BLMD_06675	CP020352.1	ATPase	complement(1338137..1339753)
ARA85157.1	BLMD_06710	CP020352.1	lytic transglycosylase	complement(1345479..1346132)
ARA85159.1	BLMD_06720	CP020352.1	hypothetical protein	1346848..1347213
ARA85160.1	BLMD_06725	CP020352.1	GTP pyrophosphokinase	1347245..1347880
ARA85161.1	BLMD_06730	CP020352.1	NAD(+) kinase	1347899..1348699
ARA85163.1	BLMD_06740	CP020352.1	hypothetical protein	complement(1349618..1350358)
ARA85171.1	BLMD_06785	CP020352.1	bifunctional hydroxymethylpyrimidine kinase/phosphomethylpyrimidine kinase	1357104..1357922
ARA85172.1	BLMD_06790	CP020352.1	enoyl-[acyl-carrier-protein	1358078..1358854
ARA85173.1	BLMD_06795	CP020352.1	spore coat protein CotO	1358957..1359436
ARA85174.1	BLMD_06800	CP020352.1	spore coat protein	complement(1359473..1359922)
ARA85175.1	BLMD_06805	CP020352.1	spore coat protein	complement(1360073..1360555)
ARA85176.1	BLMD_06810	CP020352.1	spore coat protein	complement(1360688..1361194)
ARA85177.1	BLMD_06815	CP020352.1	spore coat protein	complement(1361262..1361615)
ARA85178.1	BLMD_06820	CP020352.1	spore coat protein	complement(1361664..1362050)
ARA85179.1	BLMD_06825	CP020352.1	sporulation protein	1362198..1362554
ARA85180.1	BLMD_06830	CP020352.1	hypothetical protein	1362841..1363050
ARA85182.1	BLMD_06840	CP020352.1	sporulation protein	1363388..1363645
ARA85184.1	BLMD_06850	CP020352.1	hypothetical protein	1366085..1366342
ARA85185.1	BLMD_06855	CP020352.1	DedA family protein	complement(1366382..1366969)
ARA85187.1	BLMD_06865	CP020352.1	UTP--glucose-1-phosphate uridylyltransferase	complement(1368048..1368938)
ARA85188.1	BLMD_06870	CP020352.1	hypothetical protein	complement(1368961..1369356)
ARA85189.1	BLMD_06875	CP020352.1	GNAT family N-acetyltransferase	complement(1369522..1369941)
ARA85190.1	BLMD_06880	CP020352.1	hypothetical protein	complement(1369951..1370460)
ARA85193.1	BLMD_06895	CP020352.1	damage-inducible protein DinB	complement(1371826..1372314)
ARA85195.1	BLMD_06905	CP020352.1	cystathionine gamma-synthase	1373652..1374776
ARA85196.1	BLMD_06910	CP020352.1	cystathionine gamma-synthase	1374766..1375941
ARA85199.1	BLMD_06925	CP020352.1	hypothetical protein	1377907..1378191
ARA85212.1	BLMD_07010	CP020352.1	hypothetical protein	1388583..1388762
ARA85216.1	BLMD_07035	CP020352.1	sulfite reductase subunit beta	1393028..1394746
ARA85218.1	BLMD_07050	CP020352.1	glyoxalase/bleomycin resistance/extradiol dioxygenase family protein	1396698..1397075
ARA85220.1	BLMD_07060	CP020352.1	peptidoglycan-binding protein	1398108..1398848
ARA85221.1	BLMD_07065	CP020352.1	MFS transporter	complement(1398899..1400323)
ARA85226.1	BLMD_07095	CP020352.1	hypothetical protein	1403051..1403698
ARA85227.1	BLMD_07100	CP020352.1	DNA-packaging protein	complement(1403711..1404367)
ARA85228.1	BLMD_07105	CP020352.1	transcriptional regulator	complement(1404556..1404909)
ARA85231.1	BLMD_07120	CP020352.1	phage portal protein	1405629..1406453
ARA85233.1	BLMD_07130	CP020352.1	hypothetical protein	1407423..1407764
ARA85235.1	BLMD_07140	CP020352.1	Fis family transcriptional regulator	1408082..1408585
ARA85236.1	BLMD_07145	CP020352.1	terminase	1408730..1409530
ARA85245.1	BLMD_07190	CP020352.1	hypothetical protein	1415934..1416158
ARA85255.1	BLMD_07240	CP020352.1	hypothetical protein	1425961..1426881
ARA85256.1	BLMD_07245	CP020352.1	hypothetical protein	1426895..1427281
ARA85261.1	BLMD_07275	CP020352.1	GntR family transcriptional regulator	1431554..1432240
ARA85262.1	BLMD_07280	CP020352.1	alcohol dehydrogenase	1432253..1433269
ARA85263.1	BLMD_07285	CP020352.1	mannonate dehydratase	1433290..1434387
ARA85264.1	BLMD_07295	CP020352.1	alcohol dehydrogenase	1435239..1436252
ARA85265.1	BLMD_07300	CP020352.1	MFS transporter	1436304..1437575
ARA85266.1	BLMD_07305	CP020352.1	stage II sporulation protein SB	complement(1437871..1438044)
ARA85268.1	BLMD_07315	CP020352.1	anion permease	complement(1438900..1439898)
ARA85269.1	BLMD_07320	CP020352.1	hypothetical protein	complement(1439911..1440528)
ARA85270.1	BLMD_07325	CP020352.1	gamma-glutamyltransferase	1440860..1442617
ARA85271.1	BLMD_07330	CP020352.1	hypothetical protein	1442754..1443398
ARA85292.1	BLMD_07450	CP020352.1	pyrroline-5-carboxylate reductase	1474916..1475728
ARA85294.1	BLMD_07460	CP020352.1	aminopeptidase	1477489..1478313
ARA85295.1	BLMD_07465	CP020352.1	peptide ABC transporter permease	1478329..1479255
ARA85296.1	BLMD_07470	CP020352.1	diguanylate cyclase	1479260..1480219
ARA85297.1	BLMD_07475	CP020352.1	ABC transporter ATP-binding protein	1480226..1481224
ARA85301.1	BLMD_07495	CP020352.1	peptidase	1485000..1485887
ARA85302.1	BLMD_07500	CP020352.1	ABC transporter ATP-binding protein	1485907..1486920
ARA85304.1	BLMD_07510	CP020352.1	hypothetical protein	complement(1488727..1489593)
ARA85307.1	BLMD_07530	CP020352.1	PadR family transcriptional regulator	1492788..1493120
ARA85308.1	BLMD_07535	CP020352.1	hypothetical protein	1493125..1493874
ARA85309.1	BLMD_07540	CP020352.1	DNA-binding protein	1493968..1494468
ARA85310.1	BLMD_07545	CP020352.1	hypothetical protein	1494473..1494994
ARA85311.1	BLMD_07550	CP020352.1	QacE family quaternary ammonium compound efflux SMR transporter	1495203..1495532
ARA85312.1	BLMD_07555	CP020352.1	QacE family quaternary ammonium compound efflux SMR transporter	1495532..1495846
ARA85313.1	BLMD_07560	CP020352.1	formyltetrahydrofolate deformylase	1495960..1496862
ARA85315.1	BLMD_07570	CP020352.1	glutamate 5-kinase	1497196..1498293
ARA85316.1	BLMD_07575	CP020352.1	gamma-glutamyl-phosphate reductase	1498306..1499553
ARA85318.1	BLMD_07585	CP020352.1	MarR family transcriptional regulator	complement(1500129..1500581)
ARA85320.1	BLMD_07595	CP020352.1	hypothetical protein	1501227..1501889
ARA85321.1	BLMD_07600	CP020352.1	tRNA-specific adenosine deaminase	complement(1501923..1502393)
ARA85322.1	BLMD_07605	CP020352.1	phosphatase	1502540..1503172
ARA85324.1	BLMD_07615	CP020352.1	DUF5082 domain-containing protein	complement(1504043..1504357)
ARA85325.1	BLMD_07620	CP020352.1	5-methyltetrahydropteroyltriglutamate--homocysteine S-methyltransferase	complement(1504565..1506853)
ARA85326.1	BLMD_07625	CP020352.1	serine protease	complement(1507321..1508274)
ARA85327.1	BLMD_07630	CP020352.1	magnesium transporter	1509275..1510630
ARA85328.1	BLMD_07635	CP020352.1	hypothetical protein	1510721..1511128
ARA85331.1	BLMD_07650	CP020352.1	MarR family transcriptional regulator	1512297..1512758
ARA85333.1	BLMD_07660	CP020352.1	Ku protein	complement(1514618..1515490)
ARA85337.1	BLMD_07680	CP020352.1	RNA polymerase sigma-I factor	1519556..1520311
ARA85339.1	BLMD_07690	CP020352.1	small, acid-soluble spore protein, alpha/beta type	complement(1521409..1521606)
ARA85341.1	BLMD_07700	CP020352.1	zinc metalloprotease HtpX	1522598..1523491
ARA85344.1	BLMD_07715	CP020352.1	hypothetical protein	1527150..1527365
ARA85345.1	BLMD_07720	CP020352.1	hypothetical protein	1527362..1527544
ARA85349.1	BLMD_07740	CP020352.1	S-methyl-5-thioribose-1-phosphate isomerase	complement(1532069..1533130)
ARA85351.1	BLMD_07750	CP020352.1	carbon-nitrogen hydrolase	complement(1534642..1535421)
ARA85354.1	BLMD_07765	CP020352.1	2-hydroxy-3-keto-5-methylthiopentenyl-1-phosphate phosphatase	1538154..1538852
ARA85355.1	BLMD_07770	CP020352.1	methylthioribulose-1-phosphate dehydratase	1538813..1539439
ARA85358.1	BLMD_07785	CP020352.1	hypothetical protein	complement(1540470..1540790)
ARA85361.1	BLMD_07800	CP020352.1	MarR family transcriptional regulator	1543056..1543511
ARA85362.1	BLMD_07805	CP020352.1	flagellar motor protein MotB	complement(1543536..1544315)
ARA85363.1	BLMD_07810	CP020352.1	flagellar motor protein MotA	complement(1544308..1545111)
ARA85366.1	BLMD_07830	CP020352.1	6-carboxytetrahydropterin synthase QueD	1549591..1550031
ARA85367.1	BLMD_07835	CP020352.1	7-carboxy-7-deazaguanine synthase QueE	1550024..1550755
ARA85372.1	BLMD_07860	CP020352.1	transcriptional regulator	complement(1554583..1554804)
ARA85373.1	BLMD_07865	CP020352.1	hypothetical protein	complement(1554815..1555297)
ARA85385.1	BLMD_07925	CP020352.1	peptidase M24 family protein	1566269..1567363
ARA85386.1	BLMD_07930	CP020352.1	necrosis and ethylene inducing protein	1568042..1568767
ARA85387.1	BLMD_07935	CP020352.1	LacI family transcriptional regulator	1568979..1569950
ARA85408.1	BLMD_08040	CP020352.1	metallophosphoesterase	complement(1593946..1594803)
ARA85413.1	BLMD_08070	CP020352.1	hypothetical protein	1598658..1599176
ARA85415.1	BLMD_08080	CP020352.1	CBS domain-containing protein	1599675..1600118
ARA85417.1	BLMD_08090	CP020352.1	flavodoxin	1601267..1601746
ARA85421.1	BLMD_08110	CP020352.1	N-acetyldiaminopimelate deacetylase	1603998..1605122
ARA85422.1	BLMD_08115	CP020352.1	hypothetical protein	1605185..1605430
ARA85423.1	BLMD_08120	CP020352.1	thioredoxin	1605726..1606268
ARA85424.1	BLMD_08125	CP020352.1	thiol-disulfide oxidoreductase	1606358..1606816
ARA85427.1	BLMD_08140	CP020352.1	molybdenum cofactor guanylyltransferase	1609204..1609791
ARA85429.1	BLMD_08150	CP020352.1	molybdopterin molybdenumtransferase MoeA	1610929..1612221
ARA85430.1	BLMD_08155	CP020352.1	molybdopterin-guanine dinucleotide biosynthesis protein B	1612188..1612715
ARA85431.1	BLMD_08160	CP020352.1	molybdenum cofactor biosynthesis protein MoaE	1612694..1613188
ARA85432.1	BLMD_08165	CP020352.1	molybdopterin synthase sulfur carrier subunit	1613185..1613418
ARA85433.1	BLMD_08170	CP020352.1	hypothetical protein	complement(1613449..1613826)
ARA85436.1	BLMD_08185	CP020352.1	peptide ABC transporter permease	1617809..1618504
ARA85438.1	BLMD_08195	CP020352.1	macrolide ABC transporter ATP-binding protein	1619638..1620330
ARA85441.1	BLMD_08210	CP020352.1	DeoR family transcriptional regulator	1622686..1623441
ARA85442.1	BLMD_08215	CP020352.1	1-phosphofructokinase	1623438..1624349
ARA85443.1	BLMD_08220	CP020352.1	PTS fructose transporter subunit IIA	1624363..1626261
ARA85444.1	BLMD_08225	CP020352.1	S26 family signal peptidase	1626425..1626985
ARA85445.1	BLMD_08230	CP020352.1	hypothetical protein	complement(1627031..1627300)
ARA85446.1	BLMD_08235	CP020352.1	hypothetical protein	complement(1627313..1627555)
ARA85447.1	BLMD_08240	CP020352.1	ABC transporter ATP-binding protein	1627728..1629347
ARA85448.1	BLMD_08245	CP020352.1	DUF4440 domain-containing protein	1629404..1629778
ARA85450.1	BLMD_08255	CP020352.1	rod shape-determining protein	complement(1631430..1632437)
ARA85452.1	BLMD_08265	CP020352.1	PAS domain-containing sensor histidine kinase	1633198..1634535
ARA85454.1	BLMD_08280	CP020352.1	ribonuclease J	complement(1637157..1638824)
ARA85455.1	BLMD_08285	CP020352.1	hypothetical protein	complement(1638829..1639038)
ARA85458.1	BLMD_08300	CP020352.1	peptide deformylase	complement(1640250..1640807)
ARA85460.1	BLMD_08310	CP020352.1	hypothetical protein	1641314..1641982
ARA85461.1	BLMD_08315	CP020352.1	pyruvate dehydrogenase (acetyl-transferring) E1 component subunit alpha	1642380..1643495
ARA85462.1	BLMD_08320	CP020352.1	alpha-ketoacid dehydrogenase subunit beta	1643499..1644476
ARA85463.1	BLMD_08325	CP020352.1	branched-chain alpha-keto acid dehydrogenase subunit E2	1644636..1645928
ARA85464.1	BLMD_08330	CP020352.1	dihydrolipoyl dehydrogenase	1645933..1647345
ARA85469.1	BLMD_08355	CP020352.1	hypothetical protein	complement(1650410..1651045)
ARA85472.1	BLMD_08370	CP020352.1	N-acetyltransferase	1652406..1652861
ARA85476.1	BLMD_08390	CP020352.1	anti-sigma factor	1655689..1655985
ARA85477.1	BLMD_08395	CP020352.1	hypothetical protein	complement(1656063..1656251)
ARA85478.1	BLMD_08400	CP020352.1	GTP-binding protein TypA	1656412..1658250
ARA85481.1	BLMD_08415	CP020352.1	hypothetical protein	complement(1659229..1660725)
ARA85484.1	BLMD_08430	CP020352.1	hypothetical protein	1661960..1663288
ARA85485.1	BLMD_08435	CP020352.1	hypothetical protein	complement(1663431..1663913)
ARA85486.1	BLMD_08440	CP020352.1	glutaminase A	1664031..1664960
ARA85487.1	BLMD_08445	CP020352.1	hypothetical protein	1665093..1665374
ARA85488.1	BLMD_08450	CP020352.1	cell division protein FtsW	1665708..1666919
ARA85489.1	BLMD_08455	CP020352.1	pyruvate carboxylase	1666998..1670441
ARA85491.1	BLMD_08465	CP020352.1	protoheme IX farnesyltransferase	1671834..1672760
ARA85492.1	BLMD_08470	CP020352.1	cytochrome c oxidase subunit II	1673039..1674106
ARA85493.1	BLMD_08475	CP020352.1	cytochrome ubiquinol oxidase subunit I	1674139..1676007
ARA85494.1	BLMD_08480	CP020352.1	cytochrome (ubi)quinol oxidase subunit III	1676007..1676630
ARA85495.1	BLMD_08485	CP020352.1	cytochrome c oxidase subunit IVB	1676633..1676962
ARA85497.1	BLMD_08495	CP020352.1	hypothetical protein	complement(1677953..1678312)
ARA85499.1	BLMD_08505	CP020352.1	hypothetical protein	1679069..1680112
ARA85500.1	BLMD_08510	CP020352.1	hypothetical protein	1680291..1680689
ARA85501.1	BLMD_08515	CP020352.1	hypothetical protein	1680704..1680943
ARA85502.1	BLMD_08520	CP020352.1	regulator	1681223..1681672
ARA85503.1	BLMD_08525	CP020352.1	hypothetical protein	1681743..1682015
ARA85504.1	BLMD_08530	CP020352.1	16S rRNA (guanine(966)-N(2))-methyltransferase RsmD	1682307..1682873
ARA85505.1	BLMD_08535	CP020352.1	phosphopantetheine adenylyltransferase	1682866..1683360
ARA85507.1	BLMD_08545	CP020352.1	hypothetical protein	1684912..1685934
ARA85509.1	BLMD_08555	CP020352.1	hypothetical protein	1687422..1687937
ARA85512.1	BLMD_08570	CP020352.1	GNAT family N-acetyltransferase	complement(1688925..1689404)
ARA85513.1	BLMD_08575	CP020352.1	2-dehydropantoate 2-reductase	1689587..1690474
ARA85514.1	BLMD_08580	CP020352.1	bacillithiol biosynthesis cysteine-adding enzyme BshC	1690553..1692169
ARA85516.1	BLMD_08590	CP020352.1	16S rRNA (cytosine(1402)-N(4))-methyltransferase	1692793..1693731
ARA85517.1	BLMD_08595	CP020352.1	cell division protein FtsL	1693763..1694116
ARA85525.1	BLMD_08635	CP020352.1	UDP-N-acetylenolpyruvoylglucosamine reductase	1704824..1705735
ARA85528.1	BLMD_08650	CP020352.1	NgoFVII family restriction endonuclease	1707444..1708169
ARA85529.1	BLMD_08655	CP020352.1	small basic protein	1708169..1708522
ARA85531.1	BLMD_08665	CP020352.1	cell division protein FtsZ	1710039..1711172
ARA85534.1	BLMD_08685	CP020352.1	sporulation sigma factor SigE	1718716..1719435
ARA85535.1	BLMD_08690	CP020352.1	sporulation sigma factor SigG	1719575..1720354
ARA85537.1	BLMD_08700	CP020352.1	rRNA (guanine-N1)-methyltransferase	1721550..1722437
ARA85538.1	BLMD_08710	CP020352.1	laccase	1722953..1723816
ARA85540.1	BLMD_08720	CP020352.1	cell division protein SepF	1724516..1724968
ARA85541.1	BLMD_08725	CP020352.1	hypothetical protein	1724976..1725245
ARA85544.1	BLMD_08740	CP020352.1	isoleucine--tRNA ligase	1727091..1729859
ARA85552.1	BLMD_08785	CP020352.1	carbamoyl phosphate synthase large subunit	1737582..1740794
ARA85562.1	BLMD_08840	CP020352.1	sirohydrochlorin chelatase	1748858..1749643
ARA85563.1	BLMD_08845	CP020352.1	precorrin-2 dehydrogenase	1749624..1750118
ARA85564.1	BLMD_08850	CP020352.1	hypothetical protein	complement(1750137..1751849)
ARA85565.1	BLMD_08855	CP020352.1	calcium-translocating P-type ATPase, SERCA-type	1751996..1754668
ARA85566.1	BLMD_08860	CP020352.1	YicC family protein	1754778..1755653
ARA85567.1	BLMD_08865	CP020352.1	hypothetical protein	1755729..1755998
ARA85568.1	BLMD_08875	CP020352.1	DNA-directed RNA polymerase subunit omega	1756623..1756823
ARA85570.1	BLMD_08885	CP020352.1	primosomal protein N'	1758120..1760537
ARA85572.1	BLMD_08895	CP020352.1	methionyl-tRNA formyltransferase	1761054..1762004
ARA85573.1	BLMD_08900	CP020352.1	16S rRNA (cytosine(967)-C(5))-methyltransferase	1761994..1763340
ARA85576.1	BLMD_08915	CP020352.1	serine/threonine protein kinase	1765191..1767164
ARA85577.1	BLMD_08920	CP020352.1	ribosome small subunit-dependent GTPase A	1767177..1768061
ARA85578.1	BLMD_08925	CP020352.1	ribulose-phosphate 3-epimerase	1768065..1768721
ARA85580.1	BLMD_08940	CP020352.1	50S ribosomal protein L28	complement(1769730..1769918)
ARA85581.1	BLMD_08945	CP020352.1	hypothetical protein	1770205..1770567
ARA85583.1	BLMD_08955	CP020352.1	L-serine ammonia-lyase, iron-sulfur-dependent, subunit beta	1772438..1773100
ARA85585.1	BLMD_08970	CP020352.1	fatty acid biosynthesis transcriptional regulator	1776164..1776730
ARA85589.1	BLMD_08990	CP020352.1	acyl carrier protein	1779524..1779757
ARA85590.1	BLMD_08995	CP020352.1	ribonuclease 3	1779902..1780651
ARA85593.1	BLMD_09010	CP020352.1	hypothetical protein	1785448..1785771
ARA85595.1	BLMD_09020	CP020352.1	30S ribosomal protein S16	1787235..1787507
ARA85596.1	BLMD_09025	CP020352.1	RNA-binding protein	1787522..1787752
ARA85601.1	BLMD_09055	CP020352.1	ribonuclease HII	1791063..1791830
ARA85603.1	BLMD_09065	CP020352.1	hypothetical protein	1793549..1793833
ARA85604.1	BLMD_09070	CP020352.1	succinate--CoA ligase subunit beta	1794009..1795169
ARA85605.1	BLMD_09075	CP020352.1	succinate--CoA ligase subunit alpha	1795188..1796090
ARA85606.1	BLMD_09080	CP020352.1	DNA protecting protein DprA	1796203..1797105
ARA85607.1	BLMD_09085	CP020352.1	DNA topoisomerase I	1797310..1799385
ARA85609.1	BLMD_09095	CP020352.1	tyrosine recombinase XerC	1800832..1801746
ARA85610.1	BLMD_09100	CP020352.1	HslU--HslV peptidase proteolytic subunit	1801760..1802305
ARA85611.1	BLMD_09105	CP020352.1	ATP-dependent protease ATP-binding subunit HslU	1802322..1803725
ARA85612.1	BLMD_09110	CP020352.1	GTP-sensing pleiotropic transcriptional regulator CodY	1803764..1804543
ARA85613.1	BLMD_09115	CP020352.1	flagellar basal body rod protein FlgB	1804895..1805284
ARA85614.1	BLMD_09120	CP020352.1	flagellar basal body rod protein FlgC	1805284..1805736
ARA85615.1	BLMD_09125	CP020352.1	flagellar hook-basal body complex protein FliE	1805750..1806067
ARA85616.1	BLMD_09130	CP020352.1	flagellar M-ring protein FliF	1806118..1807719
ARA85617.1	BLMD_09135	CP020352.1	flagellar motor switch protein FliG	1807733..1808749
ARA85618.1	BLMD_09140	CP020352.1	flagellar assembly protein FliH	1808733..1809500
ARA85620.1	BLMD_09150	CP020352.1	flagellar export protein FliJ	1810816..1811259
ARA85623.1	BLMD_09165	CP020352.1	flagellar hook assembly protein FlgD	1813271..1813738
ARA85624.1	BLMD_09170	CP020352.1	flagellar basal body rod protein FlgG	1813766..1814566
ARA85626.1	BLMD_09180	CP020352.1	flagellar basal body-associated protein FliL	1814821..1815252
ARA85627.1	BLMD_09185	CP020352.1	flagellar motor switch protein FliM	1815288..1816286
ARA85628.1	BLMD_09190	CP020352.1	flagellar motor switch phosphatase FliY	1816276..1817412
ARA85629.1	BLMD_09195	CP020352.1	response regulator	1817439..1817801
ARA85630.1	BLMD_09200	CP020352.1	flagella biosynthesis protein FliZ	1817814..1818488
ARA85631.1	BLMD_09205	CP020352.1	flagellar biosynthetic protein FliP	1818481..1819146
ARA85632.1	BLMD_09210	CP020352.1	flagellar export apparatus protein FliQ	1819162..1819431
ARA85634.1	BLMD_09220	CP020352.1	flagellar biosynthesis protein FlhB	1820215..1821294
ARA85637.1	BLMD_09235	CP020352.1	flagellum site-determining protein YlxH	1824476..1825363
ARA85638.1	BLMD_09240	CP020352.1	chemotaxis response regulator protein-glutamate methylesterase	1825360..1826433
ARA85640.1	BLMD_09250	CP020352.1	chemotaxis protein CheW	1828484..1828960
ARA85641.1	BLMD_09255	CP020352.1	CheY-P-specific phosphatase CheC	1828971..1829600
ARA85642.1	BLMD_09260	CP020352.1	chemoreceptor glutamine deamidase CheD	1829597..1830103
ARA85643.1	BLMD_09265	CP020352.1	FliA/WhiG family RNA polymerase sigma factor	1830126..1830890
ARA85644.1	BLMD_09275	CP020352.1	30S ribosomal protein S2	1831649..1832389
ARA85645.1	BLMD_09280	CP020352.1	translation elongation factor Ts	1832490..1833371
ARA85646.1	BLMD_09285	CP020352.1	UMP kinase	1833521..1834243
ARA85647.1	BLMD_09290	CP020352.1	ribosome-recycling factor	1834245..1834802
ARA85651.1	BLMD_09310	CP020352.1	zinc metalloprotease RasP	1837741..1839000
ARA85652.1	BLMD_09315	CP020352.1	proline--tRNA ligase	1839109..1840827
ARA85653.1	BLMD_09320	CP020352.1	DNA polymerase III subunit alpha	1840915..1845231
ARA85658.1	BLMD_09345	CP020352.1	ribosome maturation factor RimP	1853016..1853489
ARA85659.1	BLMD_09350	CP020352.1	transcription termination/antitermination protein NusA	1853521..1854639
ARA85661.1	BLMD_09365	CP020352.1	translation initiation factor IF-2	1855252..1857408
ARA85662.1	BLMD_09370	CP020352.1	hypothetical protein	1857405..1857683
ARA85663.1	BLMD_09375	CP020352.1	ribosome-binding factor A	1857702..1858055
ARA85664.1	BLMD_09380	CP020352.1	tRNA pseudouridine(55) synthase	1858127..1859056
ARA85671.1	BLMD_09415	CP020352.1	dipicolinic acid synthetase subunit A	1865667..1866566
ARA85672.1	BLMD_09420	CP020352.1	dipicolinate synthase subunit B	1866566..1867156
ARA85674.1	BLMD_09430	CP020352.1	aspartate kinase	1868414..1869628
ARA85675.1	BLMD_09435	CP020352.1	4-hydroxy-tetrahydrodipicolinate synthase	1869659..1870528
ARA85676.1	BLMD_09440	CP020352.1	Zn-dependent hydrolase	1870676..1872340
ARA85677.1	BLMD_09445	CP020352.1	translocation-enhancing protein TepA	1872443..1873189
ARA85678.1	BLMD_09450	CP020352.1	hypothetical protein	1873186..1873401
ARA85679.1	BLMD_09455	CP020352.1	DNA translocase FtsK	1873521..1875869
ARA85680.1	BLMD_09460	CP020352.1	GntR family transcriptional regulator	1876002..1876727
ARA85682.1	BLMD_09470	CP020352.1	peptidase M16	1878208..1879488
ARA85685.1	BLMD_09485	CP020352.1	hypothetical protein	1881661..1881918
ARA85686.1	BLMD_09490	CP020352.1	hypothetical protein	1882165..1882956
ARA85688.1	BLMD_09500	CP020352.1	CDP-diacylglycerol--glycerol-3-phosphate 3-phosphatidyltransferase	1883943..1884524
ARA85692.1	BLMD_09520	CP020352.1	metallophosphoesterase	1888998..1889795
ARA85693.1	BLMD_09525	CP020352.1	stage V sporulation protein S	1889997..1890257
ARA85694.1	BLMD_09530	CP020352.1	diguanylate cyclase	1890363..1891283
ARA85695.1	BLMD_09535	CP020352.1	L-threonine 3-dehydrogenase	1891411..1892451
ARA85697.1	BLMD_09545	CP020352.1	tRNA (N6-isopentenyl adenosine(37)-C2)-methylthiotransferase MiaB	1893785..1895314
ARA85698.1	BLMD_09550	CP020352.1	hypothetical protein	1895316..1895747
ARA85699.1	BLMD_09555	CP020352.1	spore coat protein	1895991..1896539
ARA85700.1	BLMD_09560	CP020352.1	DNA mismatch repair protein MutS	1896649..1899258
ARA85702.1	BLMD_09570	CP020352.1	antibiotic biosynthesis monooxygenase	1901498..1901779
ARA85708.1	BLMD_09615	CP020352.1	ferredoxin	complement(1908794..1909186)
ARA85709.1	BLMD_09620	CP020352.1	hypothetical protein	1909769..1910182
ARA85711.1	BLMD_09635	CP020352.1	DUF1275 family protein	1912539..1913216
ARA85713.1	BLMD_09645	CP020352.1	tetracycline resistance MFS efflux pump	1915098..1916477
ARA85715.1	BLMD_09655	CP020352.1	hypothetical protein	1917671..1917982
ARA85716.1	BLMD_09660	CP020352.1	TVP38/TMEM64 family protein	complement(1918032..1918682)
ARA85718.1	BLMD_09670	CP020352.1	UDP-glucosyltransferase	1920187..1921377
ARA85719.1	BLMD_09675	CP020352.1	aspartate:proton symporter	1921504..1923081
ARA85720.1	BLMD_09680	CP020352.1	spore coat protein	complement(1923126..1923425)
ARA85721.1	BLMD_09685	CP020352.1	hypothetical protein	complement(1923422..1923622)
ARA85726.1	BLMD_09710	CP020352.1	hypothetical protein	complement(1927189..1927494)
ARA85727.1	BLMD_09715	CP020352.1	hypothetical protein	1927660..1928115
ARA85728.1	BLMD_09720	CP020352.1	QacE family quaternary ammonium compound efflux SMR transporter	complement(1928112..1928471)
ARA85729.1	BLMD_09725	CP020352.1	QacE family quaternary ammonium compound efflux SMR transporter	complement(1928485..1928823)
ARA85730.1	BLMD_09735	CP020352.1	hypothetical protein	1929543..1929944
ARA85731.1	BLMD_09740	CP020352.1	tRNA dimethylallyltransferase	1930046..1930990
ARA85733.1	BLMD_09755	CP020352.1	hypothetical protein	1931578..1931790
ARA85734.1	BLMD_09760	CP020352.1	protein NrdI	1932041..1932436
ARA85736.1	BLMD_09775	CP020352.1	hypothetical protein	1935611..1936228
ARA85737.1	BLMD_09780	CP020352.1	MBL fold metallo-hydrolase	complement(1936247..1937047)
ARA85739.1	BLMD_09795	CP020352.1	GntR family transcriptional regulator	1938247..1938951
ARA85740.1	BLMD_09800	CP020352.1	hypothetical protein	1938959..1939933
ARA85741.1	BLMD_09805	CP020352.1	N-acetylmuramoyl-L-alanine amidase	complement(1939988..1940749)
ARA85742.1	BLMD_09815	CP020352.1	hypothetical protein	complement(1941240..1941725)
ARA85748.1	BLMD_09845	CP020352.1	hypothetical protein	1943685..1944071
ARA85750.1	BLMD_09855	CP020352.1	hydantoin utilization protein A	1945478..1947583
ARA85751.1	BLMD_09860	CP020352.1	methylhydantoinase	1947580..1949058
ARA85753.1	BLMD_09870	CP020352.1	hypothetical protein	1950966..1951400
ARA85761.1	BLMD_09920	CP020352.1	urea transporter	complement(1960971..1961915)
ARA85762.1	BLMD_09930	CP020352.1	urease subunit beta	1962479..1962805
ARA85763.1	BLMD_09935	CP020352.1	urease subunit alpha	1962802..1964514
ARA85764.1	BLMD_09940	CP020352.1	urease accessory protein UreE	1964525..1964980
ARA85765.1	BLMD_09945	CP020352.1	urease accessory protein UreF	1964973..1965656
ARA85768.1	BLMD_09960	CP020352.1	urease accessory protein UreH	1967180..1967872
ARA85774.1	BLMD_09990	CP020352.1	GTPase HflX	1971856..1973118
ARA85775.1	BLMD_09995	CP020352.1	hypothetical protein	1973137..1974402
ARA85776.1	BLMD_10000	CP020352.1	MerR family transcriptional regulator	1974505..1974912
ARA85777.1	BLMD_10005	CP020352.1	type I glutamate--ammonia ligase	1974969..1976303
ARA85791.1	BLMD_10100	CP020352.1	DUF4944 domain-containing protein	1992015..1992497
ARA85793.1	BLMD_10115	CP020352.1	hypothetical protein	complement(1994354..1994974)
ARA85794.1	BLMD_10120	CP020352.1	TetR family transcriptional regulator	1995535..1996119
ARA85796.1	BLMD_10130	CP020352.1	QacE family quaternary ammonium compound efflux SMR transporter	1996535..1996852
ARA85797.1	BLMD_10135	CP020352.1	spermidine acetyltransferase	1996881..1997423
ARA85798.1	BLMD_10140	CP020352.1	hypothetical protein	complement(1997460..1997816)
ARA85799.1	BLMD_10145	CP020352.1	hypothetical protein	1997996..1998436
ARA85800.1	BLMD_10155	CP020352.1	manganese catalase	1999098..1999961
ARA85801.1	BLMD_10160	CP020352.1	hypothetical protein	2000044..2000844
ARA85802.1	BLMD_10165	CP020352.1	GNAT family N-acetyltransferase	2000976..2001470
ARA85803.1	BLMD_10170	CP020352.1	hypothetical protein	2001487..2001789
ARA85804.1	BLMD_10175	CP020352.1	TetR family transcriptional regulator	2002113..2002718
ARA85805.1	BLMD_10180	CP020352.1	MarR family transcriptional regulator	2002934..2003389
ARA85806.1	BLMD_10185	CP020352.1	ring-cleaving dioxygenase	2003736..2004674
ARA85807.1	BLMD_10190	CP020352.1	hypothetical protein	2004696..2005304
ARA85811.1	BLMD_10220	CP020352.1	sporulation protein	2009440..2009868
ARA85812.1	BLMD_10230	CP020352.1	LexA repressor	complement(2010068..2010691)
ARA85813.1	BLMD_10235	CP020352.1	peptidoglycan-binding protein	2010843..2011154
ARA85814.1	BLMD_10240	CP020352.1	resolvase	2011173..2011820
ARA85815.1	BLMD_10245	CP020352.1	DUF896 family protein	2011886..2012119
ARA85817.1	BLMD_10255	CP020352.1	sporulation inhibitor of replication protein SirA	2014441..2014878
ARA85819.1	BLMD_10265	CP020352.1	Spo0E family sporulation regulatory protein-aspartic acid phosphatase	complement(2015262..2015426)
ARA85821.1	BLMD_10275	CP020352.1	response regulator	2016457..2016828
ARA85822.1	BLMD_10280	CP020352.1	hypothetical protein	2016911..2017396
ARA85823.1	BLMD_10285	CP020352.1	hypothetical protein	complement(2017432..2017860)
ARA85824.1	BLMD_10290	CP020352.1	spore coat protein	complement(2018067..2018474)
ARA85827.1	BLMD_10305	CP020352.1	aconitate hydratase	2019179..2021905
ARA85854.1	BLMD_10450	CP020352.1	radical SAM/SPASM domain-containing protein	complement(2052014..2053117)
ARA85856.1	BLMD_10460	CP020352.1	hypothetical protein	2053847..2054569
ARA85858.1	BLMD_10470	CP020352.1	MFS transporter	complement(2055475..2056659)
ARA85859.1	BLMD_10475	CP020352.1	hypothetical protein	2056880..2057119
ARA85860.1	BLMD_10480	CP020352.1	Crp/Fnr family transcriptional regulator	2057163..2057837
ARA85869.1	BLMD_10535	CP020352.1	hypothetical protein	complement(2068634..2070040)
ARA85876.1	BLMD_10585	CP020352.1	3-hydroxyisobutyryl-CoA hydrolase	complement(2080683..2081744)
ARA85877.1	BLMD_10590	CP020352.1	enoyl-CoA hydratase	complement(2081760..2082545)
ARA85878.1	BLMD_10595	CP020352.1	methylmalonate-semialdehyde dehydrogenase (CoA acylating)	complement(2082626..2084080)
ARA85880.1	BLMD_10605	CP020352.1	acyl-CoA dehydrogenase	complement(2085002..2086717)
ARA85881.1	BLMD_10610	CP020352.1	mannose-6-phosphate isomerase, class I	complement(2087179..2088135)
ARA85886.1	BLMD_10650	CP020352.1	hypothetical protein	complement(2094498..2095154)
ARA85887.1	BLMD_10655	CP020352.1	sodium ABC transporter ATP-binding protein	complement(2095138..2096016)
ARA85888.1	BLMD_10660	CP020352.1	GntR family transcriptional regulator	complement(2096019..2096393)
ARA85889.1	BLMD_10670	CP020352.1	mannonate dehydratase	complement(2097580..2098650)
ARA85890.1	BLMD_10675	CP020352.1	alpha-glucosidase	complement(2098895..2101303)
ARA85891.1	BLMD_10680	CP020352.1	hypothetical protein	complement(2101323..2102618)
ARA85899.1	BLMD_10720	CP020352.1	endonuclease	2109095..2109820
ARA85900.1	BLMD_10725	CP020352.1	glucose transporter GlcU	complement(2109844..2110701)
ARA85901.1	BLMD_10730	CP020352.1	hypothetical protein	complement(2110842..2112029)
ARA85902.1	BLMD_10740	CP020352.1	pyruvate formate-lyase 1-activating enzyme	complement(2113485..2114243)
ARA85907.1	BLMD_10765	CP020352.1	hypothetical protein	complement(2120692..2121402)
ARA85909.1	BLMD_10780	CP020352.1	pyridine nucleotide-disulfide oxidoreductase	complement(2123039..2124217)
ARA85910.1	BLMD_10785	CP020352.1	hypothetical protein	complement(2124254..2124688)
ARA85912.1	BLMD_10795	CP020352.1	hypothetical protein	complement(2125087..2125317)
ARA85913.1	BLMD_10800	CP020352.1	hypothetical protein	2125411..2125635
ARA85915.1	BLMD_10810	CP020352.1	carboxylase	complement(2127689..2129218)
ARA85916.1	BLMD_10815	CP020352.1	enoyl-CoA hydratase	complement(2129239..2130021)
ARA85918.1	BLMD_10825	CP020352.1	acetyl-CoA carboxylase biotin carboxyl carrier protein subunit	complement(2130972..2131184)
ARA85926.1	BLMD_10865	CP020352.1	acyl-CoA dehydrogenase	complement(2172626..2173786)
ARA85928.1	BLMD_10875	CP020352.1	transcriptional regulator	complement(2174612..2174962)
ARA85929.1	BLMD_10880	CP020352.1	glutamate-5-semialdehyde dehydrogenase	complement(2175171..2176442)
ARA85930.1	BLMD_10885	CP020352.1	glutamate 5-kinase	complement(2176468..2177589)
ARA85935.1	BLMD_10910	CP020352.1	phosphosulfolactate synthase	2182287..2183051
ARA85936.1	BLMD_10915	CP020352.1	hypothetical protein	complement(2183070..2183693)
ARA85937.1	BLMD_10920	CP020352.1	isomerase	complement(2183784..2184890)
ARA85939.1	BLMD_10930	CP020352.1	glycosyltransferase	complement(2186215..2187222)
ARA85944.1	BLMD_10955	CP020352.1	LysR family transcriptional regulator	2195731..2196633
ARA86054.1	BLMD_11575	CP020352.1	hypothetical protein	complement(2320265..2320555)
ARA86055.1	BLMD_11585	CP020352.1	transcriptional regulator	complement(2321369..2321689)
ARA86056.1	BLMD_11590	CP020352.1	nitroreductase family protein	2321824..2322444
ARA86058.1	BLMD_11600	CP020352.1	hypothetical protein	2323415..2323618
ARA86062.1	BLMD_11620	CP020352.1	hypothetical protein	2327511..2327765
ARA86063.1	BLMD_11625	CP020352.1	peptidase M15	complement(2327801..2328622)
ARA86065.1	BLMD_11635	CP020352.1	hypothetical protein	2329563..2330570
ARA86066.1	BLMD_11640	CP020352.1	TIGR03943 family protein	2330587..2331459
ARA86067.1	BLMD_11645	CP020352.1	hypothetical protein	complement(2331699..2332019)
ARA86070.1	BLMD_11660	CP020352.1	hypothetical protein	complement(2333215..2333895)
ARA86091.1	BLMD_11765	CP020352.1	hypothetical protein	complement(2353114..2353314)
ARA86093.1	BLMD_11775	CP020352.1	hypothetical protein	complement(2353928..2354680)
ARA86094.1	BLMD_11785	CP020352.1	fatty acid-binding protein DegV	complement(2355419..2356261)
ARA86123.1	BLMD_11950	CP020352.1	hypothetical protein	complement(2382287..2382790)
ARA86125.1	BLMD_11960	CP020352.1	GNAT family N-acetyltransferase	complement(2383937..2384488)
ARA86126.1	BLMD_11965	CP020352.1	xanthine permease	complement(2384562..2385878)
ARA86149.1	BLMD_12095	CP020352.1	DNA replication protein DnaD	complement(2407764..2408462)
ARA86150.1	BLMD_12100	CP020352.1	asparagine--tRNA ligase	complement(2408537..2409829)
ARA86152.1	BLMD_12110	CP020352.1	hypothetical protein	complement(2411184..2411669)
ARA86154.1	BLMD_12120	CP020352.1	ATP-dependent helicase DinG	complement(2412002..2414794)
ARA86155.1	BLMD_12125	CP020352.1	aspartate 1-decarboxylase	complement(2414918..2415301)
ARA86157.1	BLMD_12135	CP020352.1	3-methyl-2-oxobutanoate hydroxymethyltransferase	complement(2416170..2417003)
ARA86160.1	BLMD_12155	CP020352.1	N-acetyl-alpha-D-glucosaminyl L-malate synthase BshA	complement(2419373..2420554)
ARA86161.1	BLMD_12160	CP020352.1	bacillithiol biosynthesis deacetylase BshB1	complement(2420554..2421255)
ARA86162.1	BLMD_12165	CP020352.1	methylglyoxal synthase	complement(2421248..2421661)
ARA86163.1	BLMD_12170	CP020352.1	4-hydroxy-tetrahydrodipicolinate reductase	complement(2421681..2422484)
ARA86164.1	BLMD_12175	CP020352.1	nucleotide pyrophosphohydrolase	complement(2422497..2422835)
ARA86165.1	BLMD_12180	CP020352.1	hypothetical protein	2422974..2423846
ARA86166.1	BLMD_12185	CP020352.1	sporulation protein YpjB	complement(2423890..2424690)
ARA86168.1	BLMD_12195	CP020352.1	cytochrome C oxidase Cbb3	complement(2425587..2426354)
ARA86169.1	BLMD_12200	CP020352.1	cytochrome b6	complement(2426387..2427061)
ARA86170.1	BLMD_12205	CP020352.1	menaquinol-cytochrome C reductase	complement(2427064..2427570)
ARA86173.1	BLMD_12220	CP020352.1	hypothetical protein	complement(2428854..2430128)
ARA86175.1	BLMD_12230	CP020352.1	prephenate dehydrogenase	complement(2431658..2432773)
ARA86179.1	BLMD_12250	CP020352.1	N-(5'-phosphoribosyl)anthranilate isomerase	complement(2435902..2436558)
ARA86180.1	BLMD_12255	CP020352.1	indole-3-glycerol phosphate synthase	complement(2436558..2437316)
ARA86181.1	BLMD_12260	CP020352.1	anthranilate phosphoribosyltransferase	complement(2437309..2438325)
ARA86182.1	BLMD_12265	CP020352.1	anthranilate synthase component I	complement(2438297..2439844)
ARA86183.1	BLMD_12270	CP020352.1	chorismate mutase	complement(2440092..2440475)
ARA86184.1	BLMD_12275	CP020352.1	3-dehydroquinate synthase	complement(2440472..2441560)
ARA86185.1	BLMD_12280	CP020352.1	chorismate synthase	complement(2441560..2442732)
ARA86186.1	BLMD_12285	CP020352.1	chemotaxis protein	complement(2442804..2443571)
ARA86187.1	BLMD_12290	CP020352.1	nucleoside-diphosphate kinase	complement(2443712..2444158)
ARA86188.1	BLMD_12295	CP020352.1	heptaprenyl diphosphate synthase component II	complement(2444283..2445245)
ARA86189.1	BLMD_12300	CP020352.1	bifunctional demethylmenaquinone methyltransferase/2-methoxy-6-polyprenyl-1,4-benzoquinol methylase	complement(2445275..2445973)
ARA86191.1	BLMD_12315	CP020352.1	GTP cyclohydrolase I FolE	complement(2447154..2447723)
ARA86193.1	BLMD_12325	CP020352.1	stage IV sporulation protein A	complement(2448629..2450107)
ARA86194.1	BLMD_12330	CP020352.1	hypothetical protein	complement(2450309..2451025)
ARA86195.1	BLMD_12335	CP020352.1	hypothetical protein	complement(2451048..2451251)
ARA86196.1	BLMD_12345	CP020352.1	glycerol-3-phosphate dehydrogenase	complement(2451577..2452617)
ARA86197.1	BLMD_12350	CP020352.1	GTPase Der	complement(2452633..2453943)
ARA86198.1	BLMD_12355	CP020352.1	hypothetical protein	complement(2454105..2454299)
ARA86199.1	BLMD_12360	CP020352.1	hypothetical protein	complement(2454296..2455195)
ARA86200.1	BLMD_12365	CP020352.1	hypothetical protein	complement(2455192..2455794)
ARA86203.1	BLMD_12380	CP020352.1	30S ribosomal protein S1	complement(2457093..2458241)
ARA86212.1	BLMD_12430	CP020352.1	hypothetical protein	complement(2467984..2468436)
ARA86214.1	BLMD_12440	CP020352.1	CPBP family intramembrane metalloprotease	complement(2469225..2469869)
ARA86215.1	BLMD_12445	CP020352.1	ATP-dependent DNA helicase	complement(2469863..2471359)
ARA86216.1	BLMD_12450	CP020352.1	hypothetical protein	complement(2471352..2472410)
ARA86217.1	BLMD_12455	CP020352.1	ferredoxin	2472674..2472922
ARA86219.1	BLMD_12465	CP020352.1	phosphoglycerate dehydrogenase	2474186..2475763
ARA86222.1	BLMD_12480	CP020352.1	RNA polymerase sigma factor SigX	complement(2477802..2478386)
ARA86228.1	BLMD_12515	CP020352.1	DNA-binding response regulator	complement(2486238..2486960)
ARA86229.1	BLMD_12520	CP020352.1	c-type cytochrome biogenesis protein CcsB	complement(2487105..2488280)
ARA86231.1	BLMD_12535	CP020352.1	pseudouridine synthase	complement(2490554..2491288)
ARA86232.1	BLMD_12540	CP020352.1	spore maturation protein	complement(2491448..2491984)
ARA86233.1	BLMD_12545	CP020352.1	spore maturation protein	complement(2491989..2492576)
ARA86234.1	BLMD_12550	CP020352.1	D-alanyl-D-alanine carboxypeptidase	complement(2492564..2493718)
ARA86236.1	BLMD_12560	CP020352.1	SMC-Scp complex subunit ScpB	complement(2494478..2495071)
ARA86244.1	BLMD_12600	CP020352.1	bifunctional diaminohydroxyphosphoribosylaminopyrimidine deaminase/5-amino-6-(5-phosphoribosylamino)uracil reductase	complement(2499598..2500686)
ARA86245.1	BLMD_12605	CP020352.1	hypothetical protein	complement(2501049..2501393)
ARA86247.1	BLMD_12615	CP020352.1	hypothetical protein	complement(2504062..2504331)
ARA86249.1	BLMD_12625	CP020352.1	peptidyl-prolyl cis-trans isomerase	complement(2505680..2506117)
ARA86251.1	BLMD_12635	CP020352.1	hypothetical protein	2506455..2507351
ARA86252.1	BLMD_12640	CP020352.1	replication protein	complement(2507348..2508208)
ARA86254.1	BLMD_12650	CP020352.1	diaminopimelate decarboxylase	complement(2508468..2509787)
ARA86255.1	BLMD_12655	CP020352.1	hypothetical protein	2510153..2510482
ARA86256.1	BLMD_12660	CP020352.1	spore germination protein	complement(2510527..2511999)
ARA86257.1	BLMD_12665	CP020352.1	stage V sporulation protein AE	complement(2511959..2512561)
ARA86258.1	BLMD_12670	CP020352.1	stage V sporulation protein AE	complement(2512568..2512918)
ARA86259.1	BLMD_12675	CP020352.1	stage V sporulation protein AD	complement(2512920..2513939)
ARA86260.1	BLMD_12680	CP020352.1	stage V sporulation protein AC	complement(2513952..2514401)
ARA86262.1	BLMD_12690	CP020352.1	stage V sporulation protein AA	complement(2514830..2515450)
ARA86263.1	BLMD_12695	CP020352.1	RNA polymerase sigma-F factor	complement(2515604..2516371)
ARA86264.1	BLMD_12700	CP020352.1	anti-sigma F factor	complement(2516384..2516824)
ARA86265.1	BLMD_12705	CP020352.1	anti-sigma F factor antagonist	complement(2516821..2517174)
ARA86266.1	BLMD_12710	CP020352.1	D-alanyl-D-alanine carboxypeptidase	complement(2517268..2518440)
ARA86271.1	BLMD_12735	CP020352.1	transcriptional repressor	complement(2522045..2522494)
ARA86272.1	BLMD_12745	CP020352.1	PTS cellobiose transporter subunit IIC	complement(2523382..2524728)
ARA86273.1	BLMD_12750	CP020352.1	PTS sugar transporter subunit IIB	complement(2524747..2525046)
ARA86277.1	BLMD_12780	CP020352.1	TIGR00375 family protein	complement(2528808..2529971)
ARA86281.1	BLMD_12805	CP020352.1	oxidoreductase	2531851..2532771
ARA86282.1	BLMD_12810	CP020352.1	hypothetical protein	complement(2532813..2533046)
ARA86290.1	BLMD_12850	CP020352.1	hypothetical protein	complement(2537728..2537940)
ARA86291.1	BLMD_12855	CP020352.1	ABC transporter substrate-binding protein	2538210..2539739
ARA86292.1	BLMD_12860	CP020352.1	nickel ABC transporter permease subunit NikB	2539736..2540677
ARA86293.1	BLMD_12865	CP020352.1	nickel ABC transporter permease subunit NikC	2540674..2541504
ARA86294.1	BLMD_12870	CP020352.1	ABC transporter ATP-binding protein	2541506..2542345
ARA86295.1	BLMD_12875	CP020352.1	ABC transporter ATP-binding protein	2542345..2543130
ARA86297.1	BLMD_12885	CP020352.1	elongation factor G-binding protein	complement(2544525..2545166)
ARA86300.1	BLMD_12900	CP020352.1	hypothetical protein	2547270..2547482
ARA86302.1	BLMD_12910	CP020352.1	hypothetical protein	complement(2548857..2549240)
ARA86304.1	BLMD_12920	CP020352.1	ABC transporter permease	complement(2550457..2551422)
ARA86315.1	BLMD_12980	CP020352.1	MFS transporter	complement(2601493..2602758)
ARA86321.1	BLMD_13030	CP020352.1	oxidoreductase	complement(2611777..2612559)
ARA86338.1	BLMD_13125	CP020352.1	phosphogluconate dehydrogenase (NADP(+)-dependent, decarboxylating)	complement(2632379..2633788)
ARA86339.1	BLMD_13130	CP020352.1	DNA polymerase IV	complement(2633875..2635131)
ARA86340.1	BLMD_13135	CP020352.1	hypothetical protein	2635212..2635499
ARA86341.1	BLMD_13140	CP020352.1	OxaA precursor	2635551..2636375
ARA86344.1	BLMD_13155	CP020352.1	hypothetical protein	complement(2639511..2640470)
ARA86345.1	BLMD_13160	CP020352.1	peptide ABC transporter ATP-binding protein	complement(2640543..2641265)
ARA86346.1	BLMD_13165	CP020352.1	arginine ABC transporter permease	complement(2641258..2641920)
ARA86348.1	BLMD_13175	CP020352.1	hypothetical protein	complement(2643003..2643440)
ARA86349.1	BLMD_13180	CP020352.1	lipid kinase	2643625..2644527
ARA86350.1	BLMD_13185	CP020352.1	branched-chain alpha-keto acid dehydrogenase subunit E2	complement(2644553..2645833)
ARA86351.1	BLMD_13190	CP020352.1	alpha-ketoacid dehydrogenase subunit beta	complement(2645857..2646840)
ARA86352.1	BLMD_13200	CP020352.1	dihydrolipoyl dehydrogenase	complement(2647868..2649289)
ARA86353.1	BLMD_13205	CP020352.1	butyrate kinase	complement(2649279..2650385)
ARA86355.1	BLMD_13215	CP020352.1	phosphate butyryltransferase	complement(2651522..2652433)
ARA86356.1	BLMD_13225	CP020352.1	hypothetical protein	2654779..2655033
ARA86358.1	BLMD_13235	CP020352.1	N-acetylmuramoyl-L-alanine amidase	complement(2656004..2656624)
ARA86359.1	BLMD_13240	CP020352.1	hypothetical protein	complement(2656658..2656978)
ARA86363.1	BLMD_13265	CP020352.1	arginine repressor	complement(2662141..2662590)
ARA86364.1	BLMD_13270	CP020352.1	TlyA family rRNA (cytidine-2'-O)-methyltransferase	complement(2662754..2663599)
ARA86366.1	BLMD_13280	CP020352.1	farnesyl-diphosphate synthase	complement(2665730..2666620)
ARA86367.1	BLMD_13285	CP020352.1	exodeoxyribonuclease VII small subunit	complement(2666610..2666870)
ARA86368.1	BLMD_13290	CP020352.1	exodeoxyribonuclease VII large subunit	complement(2666863..2668212)
ARA86370.1	BLMD_13300	CP020352.1	N utilization substance protein B	complement(2669160..2669549)
ARA86371.1	BLMD_13305	CP020352.1	hypothetical protein	complement(2669842..2670252)
ARA86372.1	BLMD_13310	CP020352.1	acetyl-CoA carboxylase biotin carboxylase subunit	complement(2670273..2671625)
ARA86373.1	BLMD_13315	CP020352.1	acetyl-CoA carboxylase biotin carboxyl carrier protein subunit	complement(2671637..2672116)
ARA86374.1	BLMD_13320	CP020352.1	stage III sporulation protein AH	complement(2672290..2672928)
ARA86378.1	BLMD_13340	CP020352.1	stage III sporulation protein AD	complement(2675485..2675874)
ARA86379.1	BLMD_13345	CP020352.1	stage III sporulation protein AC	complement(2675893..2676099)
ARA86380.1	BLMD_13350	CP020352.1	stage III sporulation protein SpoAB	complement(2676122..2676637)
ARA86381.1	BLMD_13355	CP020352.1	stage III sporulation protein AA	complement(2676631..2677554)
ARA86382.1	BLMD_13360	CP020352.1	hypothetical protein	complement(2677646..2677927)
ARA86383.1	BLMD_13365	CP020352.1	elongation factor P	complement(2678090..2678647)
ARA86390.1	BLMD_13400	CP020352.1	manganese transport transcriptional regulator	complement(2683643..2684071)
ARA86391.1	BLMD_13405	CP020352.1	octanoyltransferase	complement(2684163..2684999)
ARA86392.1	BLMD_13410	CP020352.1	rhodanese-like domain-containing protein	2685154..2685567
ARA86393.1	BLMD_13415	CP020352.1	glycine/betaine ABC transporter	complement(2685722..2686606)
ARA86394.1	BLMD_13420	CP020352.1	glycine/betaine ABC transporter	complement(2686606..2687460)
ARA86395.1	BLMD_13425	CP020352.1	glycine betaine/L-proline ABC transporter ATP-binding protein	complement(2687460..2688716)
ARA86396.1	BLMD_13430	CP020352.1	glycine dehydrogenase	complement(2689080..2690537)
ARA86400.1	BLMD_13450	CP020352.1	ATP-dependent helicase	2693595..2695274
ARA86402.1	BLMD_13460	CP020352.1	protein sinI	2696266..2696442
ARA86403.1	BLMD_13465	CP020352.1	transcriptional regulator	2696470..2696811
ARA86404.1	BLMD_13470	CP020352.1	spore coat protein	complement(2696916..2697710)
ARA86405.1	BLMD_13475	CP020352.1	S26 family signal peptidase	complement(2697783..2698367)
ARA86406.1	BLMD_13480	CP020352.1	amyloid fiber anchoring/assembly protein TapA	complement(2698364..2699092)
ARA86408.1	BLMD_13490	CP020352.1	YqzE family protein	complement(2699720..2699902)
ARA86409.1	BLMD_13495	CP020352.1	chromosome partitioning protein ParA	complement(2699991..2700356)
ARA86410.1	BLMD_13500	CP020352.1	chromosome partitioning protein ParA	complement(2700368..2700748)
ARA86413.1	BLMD_13515	CP020352.1	competence protein ComG	complement(2701539..2701832)
ARA86414.1	BLMD_13520	CP020352.1	competence protein ComG	complement(2701846..2702880)
ARA86415.1	BLMD_13525	CP020352.1	competence protein ComG	complement(2702870..2703934)
ARA86417.1	BLMD_13540	CP020352.1	transcriptional regulator	complement(2705173..2705550)
ARA86418.1	BLMD_13545	CP020352.1	hypothetical protein	2705761..2706006
ARA86419.1	BLMD_13550	CP020352.1	hypothetical protein	complement(2706042..2706680)
ARA86421.1	BLMD_13560	CP020352.1	hypothetical protein	complement(2707070..2707384)
ARA86426.1	BLMD_13585	CP020352.1	glucokinase	complement(2713016..2713990)
ARA86427.1	BLMD_13590	CP020352.1	hypothetical protein	complement(2714015..2714212)
ARA86430.1	BLMD_13605	CP020352.1	5-formyltetrahydrofolate cyclo-ligase	complement(2717694..2718266)
ARA86433.1	BLMD_13620	CP020352.1	hypothetical protein	complement(2719678..2720175)
ARA86435.1	BLMD_13635	CP020352.1	phosphate ABC transporter ATP-binding protein	complement(2721265..2722044)
ARA86437.1	BLMD_13650	CP020352.1	phosphate ABC transporter permease subunit PstC	complement(2723791..2724720)
ARA86438.1	BLMD_13655	CP020352.1	phosphate-binding protein	complement(2724796..2725713)
ARA86441.1	BLMD_13675	CP020352.1	superoxide dismutase	complement(2729800..2730408)
ARA86442.1	BLMD_13680	CP020352.1	hypothetical protein	complement(2730591..2731073)
ARA86443.1	BLMD_13685	CP020352.1	hypothetical protein	2731232..2731990
ARA86444.1	BLMD_13690	CP020352.1	hypothetical protein	2732051..2732380
ARA86445.1	BLMD_13695	CP020352.1	4-hydroxy-3-methylbut-2-en-1-yl diphosphate synthase	2732493..2733608
ARA86446.1	BLMD_13700	CP020352.1	hypothetical protein	complement(2733643..2734014)
ARA86447.1	BLMD_13705	CP020352.1	hypothetical protein	2734152..2734736
ARA86448.1	BLMD_13710	CP020352.1	transcriptional repressor	complement(2734807..2735238)
ARA86449.1	BLMD_13715	CP020352.1	metal ABC transporter permease	complement(2735216..2736076)
ARA86507.1	BLMD_14020	CP020352.1	ComE operon protein 2	complement(2794157..2794726)
ARA86509.1	BLMD_14030	CP020352.1	late competence protein ComER	2795480..2796328
ARA86510.1	BLMD_14035	CP020352.1	SAM-dependent methyltransferase	complement(2796398..2797153)
ARA86511.1	BLMD_14040	CP020352.1	ribosome silencing factor RsfS	complement(2797150..2797506)
ARA86512.1	BLMD_14045	CP020352.1	phosphohydrolase	complement(2797520..2798083)
ARA86513.1	BLMD_14050	CP020352.1	nicotinate-nicotinamide nucleotide adenylyltransferase	complement(2798073..2798642)
ARA86514.1	BLMD_14055	CP020352.1	RNA-binding protein	complement(2798661..2798951)
ARA86516.1	BLMD_14065	CP020352.1	ribosome biogenesis GTPase YqeH	complement(2799801..2800901)
ARA86517.1	BLMD_14070	CP020352.1	hypothetical protein	complement(2800905..2801423)
ARA86519.1	BLMD_14080	CP020352.1	hypothetical protein	complement(2802280..2803011)
ARA86520.1	BLMD_14085	CP020352.1	rhodopsin	complement(2803156..2803917)
ARA86521.1	BLMD_14090	CP020352.1	hypothetical protein	complement(2803949..2804320)
ARA86522.1	BLMD_14095	CP020352.1	formate dehydrogenase subunit alpha	2804628..2807567
ARA86549.1	BLMD_14275	CP020352.1	pyridine nucleotide-disulfide oxidoreductase	complement(2842771..2843970)
ARA86553.1	BLMD_14295	CP020352.1	anion permease	complement(2846238..2847017)
ARA86554.1	BLMD_14300	CP020352.1	hypothetical protein	complement(2847073..2847300)
ARA86557.1	BLMD_14315	CP020352.1	hypothetical protein	complement(2849204..2849686)
ARA86561.1	BLMD_14345	CP020352.1	tautomerase family protein	complement(2853671..2854060)
ARA86564.1	BLMD_14360	CP020352.1	HxlR family transcriptional regulator	complement(2856018..2856365)
ARA86569.1	BLMD_14385	CP020352.1	nickel ABC transporter, nickel/metallophore periplasmic binding protein	2860966..2862588
ARA86570.1	BLMD_14395	CP020352.1	nickel ABC transporter permease subunit NikC	2863538..2864365
ARA86571.1	BLMD_14400	CP020352.1	nickel import ATP-binding protein NikD	2864384..2865202
ARA86572.1	BLMD_14415	CP020352.1	MATE family efflux transporter	2867208..2868563
ARA86582.1	BLMD_14475	CP020352.1	hypothetical protein	2882120..2882500
ARA86583.1	BLMD_14480	CP020352.1	3-oxoacyl-ACP reductase	2882727..2883521
ARA86585.1	BLMD_14490	CP020352.1	PTS mannose transporter subunit IID	complement(2885722..2886549)
ARA86587.1	BLMD_14500	CP020352.1	PTS fructose transporter subunit IIB	complement(2887393..2887884)
ARA86588.1	BLMD_14505	CP020352.1	PTS fructose transporter subunit IIA	complement(2887884..2888321)
ARA86590.1	BLMD_14515	CP020352.1	hypothetical protein	complement(2891714..2892172)
ARA86592.1	BLMD_14525	CP020352.1	type A chloramphenicol O-acetyltransferase	complement(2892636..2893286)
ARA86593.1	BLMD_14530	CP020352.1	AraC family transcriptional regulator	2893504..2894064
ARA86595.1	BLMD_14540	CP020352.1	histidine kinase	complement(2894611..2895780)
ARA86596.1	BLMD_14545	CP020352.1	potassium-transporting ATPase subunit C	complement(2895780..2896340)
ARA86598.1	BLMD_14565	CP020352.1	aldo/keto reductase	complement(2900834..2901679)
ARA86599.1	BLMD_14570	CP020352.1	MFS transporter	complement(2901710..2902930)
ARA86603.1	BLMD_14590	CP020352.1	cupin	2905385..2906329
ARA86604.1	BLMD_14595	CP020352.1	iron ABC transporter substrate-binding protein	complement(2906372..2907325)
ARA86605.1	BLMD_14600	CP020352.1	LysR family transcriptional regulator	complement(2907403..2908302)
ARA86606.1	BLMD_14605	CP020352.1	MFS transporter	2908423..2909640
ARA86607.1	BLMD_14610	CP020352.1	hypothetical protein	2909787..2910170
ARA86608.1	BLMD_14615	CP020352.1	NADPH--cytochrome reductase	complement(2910196..2913420)
ARA86609.1	BLMD_14620	CP020352.1	TetR family transcriptional regulator	complement(2913454..2914029)
ARA86610.1	BLMD_14625	CP020352.1	peptidase S8	complement(2914295..2917438)
ARA86611.1	BLMD_14630	CP020352.1	SAM-dependent methyltransferase	complement(2917609..2918214)
ARA86616.1	BLMD_14660	CP020352.1	5'-methylthioadenosine/S-adenosylhomocysteine nucleosidase	complement(2922072..2922767)
ARA86617.1	BLMD_14665	CP020352.1	SAM-dependent methyltransferase	complement(2922789..2923430)
ARA86618.1	BLMD_14670	CP020352.1	hypothetical protein	2923620..2923823
ARA86619.1	BLMD_14675	CP020352.1	hypothetical protein	complement(2923863..2924555)
ARA86620.1	BLMD_14680	CP020352.1	penicillin-binding protein	complement(2924614..2926368)
ARA86621.1	BLMD_14685	CP020352.1	transcription elongation factor GreA	complement(2926423..2926899)
ARA86636.1	BLMD_14760	CP020352.1	hypothetical protein	complement(2940659..2941309)
ARA86639.1	BLMD_14775	CP020352.1	transcriptional regulator	complement(2943788..2944204)
ARA86640.1	BLMD_14780	CP020352.1	recombinase RarA	2944840..2946105
ARA86641.1	BLMD_14785	CP020352.1	tRNA threonylcarbamoyladenosine dehydratase	complement(2946251..2947015)
ARA86644.1	BLMD_14805	CP020352.1	N-acetylmuramoyl-L-alanine amidase	2951170..2952753
ARA86645.1	BLMD_14810	CP020352.1	D-tyrosyl-tRNA(Tyr) deacylase	complement(2952781..2953224)
ARA86662.1	BLMD_14900	CP020352.1	small, acid-soluble spore protein H	complement(2970774..2970953)
ARA86663.1	BLMD_14905	CP020352.1	hypothetical protein	complement(2971061..2971525)
ARA86664.1	BLMD_14910	CP020352.1	hypothetical protein	complement(2971585..2972295)
ARA86667.1	BLMD_14925	CP020352.1	YebC/PmpR family DNA-binding transcriptional regulator	complement(2973446..2974168)
ARA86668.1	BLMD_14930	CP020352.1	sporulation protein	complement(2974296..2974931)
ARA86669.1	BLMD_14935	CP020352.1	peptigoglycan-binding protein LysM	complement(2975105..2976157)
ARA86672.1	BLMD_14950	CP020352.1	L-aspartate oxidase	complement(2978224..2979798)
ARA86673.1	BLMD_14955	CP020352.1	cysteine desulfurase	2979899..2981077
ARA86675.1	BLMD_14965	CP020352.1	prephenate dehydratase	complement(2981631..2982500)
ARA86677.1	BLMD_14975	CP020352.1	GTPase Obg	complement(2983067..2984353)
ARA86678.1	BLMD_14980	CP020352.1	sporulation protein	complement(2984385..2984963)
ARA86680.1	BLMD_14990	CP020352.1	hypothetical protein	complement(2985484..2985825)
ARA86681.1	BLMD_14995	CP020352.1	50S ribosomal protein L21	complement(2985838..2986146)
ARA86682.1	BLMD_15000	CP020352.1	stage IV sporulation protein FB	complement(2986308..2987174)
ARA86683.1	BLMD_15005	CP020352.1	stage IV sporulation protein FA	complement(2987167..2987958)
ARA86684.1	BLMD_15010	CP020352.1	hypothetical protein	2988104..2988532
ARA86685.1	BLMD_15015	CP020352.1	transcriptional regulator	2988532..2988855
ARA86686.1	BLMD_15020	CP020352.1	septum site-determining protein MinD	complement(2988902..2989708)
ARA86687.1	BLMD_15030	CP020352.1	rod shape-determining protein MreD	complement(2990445..2990963)
ARA86688.1	BLMD_15035	CP020352.1	rod shape-determining protein MreC	complement(2990960..2991868)
ARA86691.1	BLMD_15050	CP020352.1	septum formation inhibitor Maf	complement(2993726..2994298)
ARA86693.1	BLMD_15060	CP020352.1	prepilin peptidase	complement(2995689..2996438)
ARA86694.1	BLMD_15065	CP020352.1	bifunctional folylpolyglutamate synthase/dihydrofolate synthase	complement(2996591..2997895)
ARA86695.1	BLMD_15070	CP020352.1	valine--tRNA ligase	complement(2997971..3000613)
ARA86697.1	BLMD_15080	CP020352.1	spore coat protein YsxE	complement(3001283..3002305)
ARA86699.1	BLMD_15090	CP020352.1	aspartate aminotransferase family protein	complement(3004074..3005369)
ARA86700.1	BLMD_15095	CP020352.1	delta-aminolevulinic acid dehydratase	complement(3005395..3006369)
ARA86701.1	BLMD_15100	CP020352.1	uroporphyrinogen-III synthase	complement(3006373..3007164)
ARA86702.1	BLMD_15105	CP020352.1	hydroxymethylbilane synthase	complement(3007154..3008095)
ARA86704.1	BLMD_15120	CP020352.1	hypothetical protein	3010521..3011006
ARA86708.1	BLMD_15140	CP020352.1	ATP-dependent Clp protease ATP-binding subunit ClpX	complement(3016017..3017282)
ARA86709.1	BLMD_15145	CP020352.1	trigger factor	complement(3017551..3018825)
ARA86711.1	BLMD_15155	CP020352.1	3-isopropylmalate dehydratase small subunit	complement(3020189..3020788)
ARA86713.1	BLMD_15170	CP020352.1	2-isopropylmalate synthase	complement(3023393..3024949)
ARA86715.1	BLMD_15180	CP020352.1	acetolactate synthase small subunit	complement(3025988..3026506)
ARA86716.1	BLMD_15185	CP020352.1	acetolactate synthase, large subunit, biosynthetic type	complement(3026503..3028227)
ARA86718.1	BLMD_15195	CP020352.1	hypothetical protein	3030024..3030248
ARA86720.1	BLMD_15205	CP020352.1	hypothetical protein	3032074..3032328
ARA86721.1	BLMD_15210	CP020352.1	hypothetical protein	complement(3032373..3032864)
ARA86723.1	BLMD_15225	CP020352.1	non-canonical purine NTP pyrophosphatase	complement(3033954..3034544)
ARA86725.1	BLMD_15235	CP020352.1	sporulation protein	complement(3035433..3036542)
ARA86727.1	BLMD_15245	CP020352.1	MarR family transcriptional regulator	complement(3037521..3037964)
ARA86728.1	BLMD_15250	CP020352.1	helix-turn-helix transcriptional regulator	complement(3038126..3038350)
ARA86729.1	BLMD_15255	CP020352.1	oxidoreductase	complement(3038526..3039224)
ARA86730.1	BLMD_15260	CP020352.1	hypothetical protein	complement(3039242..3039712)
ARA86731.1	BLMD_15265	CP020352.1	succinate dehydrogenase iron-sulfur subunit	complement(3039776..3040540)
ARA86733.1	BLMD_15275	CP020352.1	succinate dehydrogenase	complement(3042334..3042942)
ARA86734.1	BLMD_15290	CP020352.1	excinuclease ABC subunit C	complement(3045354..3047126)
ARA86735.1	BLMD_15295	CP020352.1	thiol reductase thioredoxin	complement(3047272..3047586)
ARA86736.1	BLMD_15300	CP020352.1	electron transfer flavoprotein subunit alpha	complement(3047799..3048776)
ARA86737.1	BLMD_15305	CP020352.1	electron transfer flavoprotein subunit beta	complement(3048826..3049599)
ARA86739.1	BLMD_15315	CP020352.1	TetR family transcriptional regulator	complement(3050409..3051011)
ARA86741.1	BLMD_15325	CP020352.1	DUF350 domain-containing protein	complement(3053040..3053444)
ARA86744.1	BLMD_15340	CP020352.1	hypothetical protein	complement(3057696..3058232)
ARA86745.1	BLMD_15345	CP020352.1	cell division protein ZapA	complement(3058241..3058498)
ARA86748.1	BLMD_15360	CP020352.1	peptidase M84	3060856..3061656
ARA86763.1	BLMD_15440	CP020352.1	L-ribulose-5-phosphate 4-epimerase	complement(3077775..3078461)
ARA86765.1	BLMD_15450	CP020352.1	L-arabinose isomerase	complement(3080183..3081664)
ARA86768.1	BLMD_15465	CP020352.1	sigma-w pathway protein ysdB	3084298..3084699
ARA86769.1	BLMD_15470	CP020352.1	hypothetical protein	complement(3084715..3084978)
ARA86770.1	BLMD_15475	CP020352.1	50S ribosomal protein L20	complement(3085104..3085463)
ARA86771.1	BLMD_15480	CP020352.1	50S ribosomal protein L35	complement(3085496..3085696)
ARA86774.1	BLMD_15495	CP020352.1	antiholin LrgA	complement(3087276..3087689)
ARA86775.1	BLMD_15500	CP020352.1	alkaline phosphatase	3087930..3089480
ARA86780.1	BLMD_15525	CP020352.1	threonine--tRNA ligase	complement(3093729..3095660)
ARA86783.1	BLMD_15540	CP020352.1	primosomal protein DnaI	complement(3097596..3098528)
ARA86785.1	BLMD_15550	CP020352.1	transcriptional regulator NrdR	complement(3100085..3100543)
ARA86786.1	BLMD_15555	CP020352.1	cytosolic protein	complement(3100560..3100952)
ARA86787.1	BLMD_15565	CP020352.1	S-adenosylmethionine decarboxylase proenzyme	complement(3101138..3101524)
ARA86789.1	BLMD_15575	CP020352.1	pectate lyase	3103036..3104520
ARA86790.1	BLMD_15580	CP020352.1	dephospho-CoA kinase	complement(3104546..3105151)
ARA86794.1	BLMD_15600	CP020352.1	PAS domain-containing sensor histidine kinase	complement(3109763..3111508)
ARA86795.1	BLMD_15605	CP020352.1	DNA-binding response regulator	complement(3111501..3112223)
ARA86796.1	BLMD_15610	CP020352.1	malate dehydrogenase	complement(3112553..3113491)
ARA86799.1	BLMD_15630	CP020352.1	beta-glucanase	3116722..3117453
ARA86800.1	BLMD_15635	CP020352.1	hypothetical protein	complement(3118124..3118588)
ARA86802.1	BLMD_15645	CP020352.1	membrane protein FxsA	complement(3119848..3120234)
ARA86803.1	BLMD_15650	CP020352.1	pyruvate kinase	complement(3120341..3122098)
ARA86804.1	BLMD_15655	CP020352.1	ATP-dependent 6-phosphofructokinase	complement(3122123..3123082)
ARA86807.1	BLMD_15670	CP020352.1	NAD-dependent malic enzyme	complement(3125525..3126760)
ARA86808.1	BLMD_15680	CP020352.1	sporulation protein	3130387..3130728
ARA86810.1	BLMD_15690	CP020352.1	hypothetical protein	3131340..3131519
ARA86815.1	BLMD_15715	CP020352.1	metal-dependent hydrolase	complement(3135145..3135831)
ARA86816.1	BLMD_15720	CP020352.1	3-oxoacyl-ACP reductase	complement(3135864..3136625)
ARA86818.1	BLMD_15730	CP020352.1	argininosuccinate synthase	complement(3138385..3139596)
ARA86820.1	BLMD_15745	CP020352.1	SAM-dependent methyltransferase	complement(3141825..3142811)
ARA86823.1	BLMD_15760	CP020352.1	hypothetical protein	complement(3144009..3144692)
ARA86824.1	BLMD_15765	CP020352.1	RDD family protein	complement(3144811..3145329)
ARA86825.1	BLMD_15770	CP020352.1	signal peptide peptidase SppA	complement(3145345..3146352)
ARA86826.1	BLMD_15775	CP020352.1	NAD kinase	3146546..3147343
ARA86827.1	BLMD_15780	CP020352.1	MarR family transcriptional regulator	complement(3147617..3148045)
ARA86828.1	BLMD_15785	CP020352.1	acyl--CoA ligase	complement(3148071..3149660)
ARA86830.1	BLMD_15795	CP020352.1	tRNA 4-thiouridine(8) synthase ThiI	complement(3150127..3151332)
ARA86831.1	BLMD_15800	CP020352.1	cysteine desulfurase NifS	complement(3151340..3152485)
ARA86832.1	BLMD_15805	CP020352.1	branched-chain amino acid transport system II carrier protein	3152680..3154017
ARA86834.1	BLMD_15815	CP020352.1	histidinol phosphatase	3156006..3156818
ARA86835.1	BLMD_15820	CP020352.1	TetR family transcriptional regulator	complement(3156811..3157449)
ARA86841.1	BLMD_15860	CP020352.1	N-acetyltransferase	3166255..3166887
ARA86843.1	BLMD_15870	CP020352.1	acetoin utilization protein AcuC	3167550..3168710
ARA86844.1	BLMD_15875	CP020352.1	flagellar motor protein MotS	complement(3168774..3169466)
ARA86845.1	BLMD_15880	CP020352.1	motility protein A	complement(3169456..3170274)
ARA86846.1	BLMD_15885	CP020352.1	catabolite control protein A	complement(3170370..3171371)
ARA86848.1	BLMD_15905	CP020352.1	hypothetical protein	complement(3174088..3174504)
ARA86849.1	BLMD_15910	CP020352.1	DUF948 domain containing protein	complement(3174508..3174930)
ARA86850.1	BLMD_15915	CP020352.1	UDP-N-acetylmuramate--L-alanine ligase	complement(3175098..3176396)
ARA86852.1	BLMD_15925	CP020352.1	tRNA-binding protein	complement(3179636..3180241)
ARA86853.1	BLMD_15930	CP020352.1	DUF1444 domain-containing protein	complement(3180260..3181069)
ARA86854.1	BLMD_15935	CP020352.1	thiol reductase thioredoxin	complement(3181089..3181409)
ARA86855.1	BLMD_15940	CP020352.1	hypothetical protein	3181700..3182146
ARA86856.1	BLMD_15945	CP020352.1	peptidase M28	complement(3182199..3183272)
ARA86857.1	BLMD_15950	CP020352.1	hypothetical protein	3183409..3183723
ARA86863.1	BLMD_15985	CP020352.1	lipid kinase	complement(3190712..3191632)
ARA86864.1	BLMD_15990	CP020352.1	hypothetical protein	complement(3191685..3192626)
ARA86865.1	BLMD_15995	CP020352.1	2'-5' RNA ligase	complement(3192610..3193215)
ARA86866.1	BLMD_16000	CP020352.1	cysteine synthase A	3193355..3194287
ARA86878.1	BLMD_16060	CP020352.1	DUF2758 domain-containing protein	complement(3206217..3206399)
ARA86879.1	BLMD_16065	CP020352.1	rhodanese-like domain-containing protein	complement(3206565..3206879)
ARA86880.1	BLMD_16075	CP020352.1	hypothetical protein	complement(3208322..3208681)
ARA86881.1	BLMD_16080	CP020352.1	hypothetical protein	complement(3208719..3209366)
ARA86882.1	BLMD_16085	CP020352.1	oxidoreductase	complement(3209383..3210660)
ARA86883.1	BLMD_16090	CP020352.1	lipoprotein YteS	complement(3210682..3211170)
ARA86884.1	BLMD_16095	CP020352.1	glycoside hydrolase 105 family protein	complement(3211167..3212288)
ARA86889.1	BLMD_16120	CP020352.1	hypothetical protein	complement(3218381..3219145)
ARA86890.1	BLMD_16125	CP020352.1	hydrolase	complement(3219164..3220051)
ARA86893.1	BLMD_16140	CP020352.1	glyoxalase/bleomycin resistance/dioxygenase family protein	complement(3222365..3222769)
ARA86894.1	BLMD_16145	CP020352.1	leucine--tRNA ligase	complement(3223121..3225535)
ARA86900.1	BLMD_16175	CP020352.1	ABC transporter ATP-binding protein	complement(3231218..3231916)
ARA86902.1	BLMD_16185	CP020352.1	antibiotic ABC transporter ATP-binding protein	complement(3232913..3233791)
ARA86903.1	BLMD_16190	CP020352.1	GntR family transcriptional regulator	complement(3233784..3234176)
ARA86904.1	BLMD_16195	CP020352.1	hypothetical protein	complement(3234472..3234744)
ARA86905.1	BLMD_16200	CP020352.1	TIGR01212 family radical SAM protein	3234897..3235865
ARA86906.1	BLMD_16205	CP020352.1	16S rRNA (cytosine(1402)-N(4))-methyltransferase	3235862..3236446
ARA86907.1	BLMD_16210	CP020352.1	tetraprenyl-beta-curcumene synthase	complement(3236460..3237539)
ARA86909.1	BLMD_16220	CP020352.1	gamma carbonic anhydrase family protein	3238377..3238895
ARA86913.1	BLMD_16240	CP020352.1	S-adenosylmethionine synthase	complement(3242875..3244077)
ARA86917.1	BLMD_16260	CP020352.1	alpha/beta hydrolase	complement(3248102..3248926)
ARA86918.1	BLMD_16265	CP020352.1	hypothetical protein	3249036..3250028
ARA86920.1	BLMD_16275	CP020352.1	ABC transporter permease	3250792..3251616
ARA86921.1	BLMD_16280	CP020352.1	nucleoside triphosphatase YtkD	complement(3251647..3252123)
ARA86922.1	BLMD_16285	CP020352.1	hydrolase	complement(3252304..3252627)
ARA86923.1	BLMD_16290	CP020352.1	hypothetical protein	complement(3252675..3253079)
ARA86924.1	BLMD_16295	CP020352.1	DNA starvation/stationary phase protection protein	complement(3253229..3253666)
ARA86926.1	BLMD_16305	CP020352.1	hypothetical protein	complement(3253937..3254380)
ARA86927.1	BLMD_16310	CP020352.1	S-ribosylhomocysteine lyase	complement(3254512..3254985)
ARA86928.1	BLMD_16315	CP020352.1	membrane protein insertion efficiency factor YidD	3255123..3255350
ARA86929.1	BLMD_16320	CP020352.1	carbonic anhydrase	complement(3255347..3255916)
ARA86932.1	BLMD_16335	CP020352.1	50S ribosomal protein L31 type B	complement(3258436..3258681)
ARA86933.1	BLMD_16340	CP020352.1	cytochrome ubiquinol oxidase subunit I	3258874..3260199
ARA86935.1	BLMD_16355	CP020352.1	hypothetical protein	3261513..3261704
ARA86936.1	BLMD_16360	CP020352.1	o-succinylbenzoate synthase	complement(3261866..3262975)
ARA86942.1	BLMD_16390	CP020352.1	prenyltransferase	3269575..3270507
ARA86943.1	BLMD_16400	CP020352.1	glycogen phosphorylase	complement(3271395..3273800)
ARA86950.1	BLMD_16555	CP020352.1	class D sortase	complement(3289644..3290201)
ARA86951.1	BLMD_16560	CP020352.1	processed acidic surface protein	complement(3290308..3291303)
ARA86953.1	BLMD_16570	CP020352.1	aspartate phosphatase	3291796..3292908
ARA86958.1	BLMD_16595	CP020352.1	hypothetical protein	3296909..3297394
ARA86959.1	BLMD_16600	CP020352.1	MOSC domain-containing protein	complement(3297440..3298021)
ARA86960.1	BLMD_16605	CP020352.1	alcohol dehydrogenase	complement(3298131..3299339)
ARA86962.1	BLMD_16615	CP020352.1	GbsR/MarR family transcriptional regulator	3301153..3301707
ARA86976.1	BLMD_16720	CP020352.1	hypothetical protein	complement(3318761..3319084)
ARA86977.1	BLMD_16725	CP020352.1	DUF5081 domain-containing protein	complement(3319081..3319788)
ARA86978.1	BLMD_16730	CP020352.1	hypothetical protein	complement(3319806..3320156)
ARA86983.1	BLMD_16760	CP020352.1	metallophosphoesterase	complement(3324580..3325395)
ARA86984.1	BLMD_16765	CP020352.1	undecaprenyl-diphosphatase	complement(3325522..3326352)
ARA86986.1	BLMD_16775	CP020352.1	oxidoreductase	3327793..3328779
ARA86991.1	BLMD_16800	CP020352.1	protein-glutamine gamma-glutamyltransferase	3335840..3336577
ARA86992.1	BLMD_16805	CP020352.1	nitronate monooxygenase	complement(3336557..3337612)
ARA86993.1	BLMD_16810	CP020352.1	hypothetical protein	complement(3337627..3338028)
ARA86995.1	BLMD_16820	CP020352.1	TetR family transcriptional regulator	3340036..3340626
ARA86997.1	BLMD_16830	CP020352.1	glycoside hydrolase	complement(3341380..3342165)
ARA87000.1	BLMD_16850	CP020352.1	protein mistic	3344868..3345122
ARA87002.1	BLMD_16860	CP020352.1	hypothetical protein	complement(3346099..3346503)
ARA87005.1	BLMD_16875	CP020352.1	GNAT family N-acetyltransferase	3347776..3348303
ARA87006.1	BLMD_16880	CP020352.1	glucose-6-phosphate isomerase	complement(3348325..3349677)
ARA87007.1	BLMD_16885	CP020352.1	NADH-dependent alcohol dehydrogenase	complement(3349967..3351130)
ARA87008.1	BLMD_16890	CP020352.1	DUF378 domain-containing protein	3351272..3351508
ARA87009.1	BLMD_16895	CP020352.1	RNA-binding protein S1	complement(3351541..3351930)
ARA87010.1	BLMD_16900	CP020352.1	aromatic amino acid aminotransferase	complement(3352133..3353305)
ARA87011.1	BLMD_16905	CP020352.1	AsnC family transcriptional regulator	complement(3353306..3353806)
ARA87012.1	BLMD_16915	CP020352.1	hypothetical protein	complement(3354871..3355125)
ARA87013.1	BLMD_16920	CP020352.1	hypothetical protein	complement(3355205..3355708)
ARA87019.1	BLMD_16960	CP020352.1	hypothetical protein	complement(3362240..3362797)
ARA87020.1	BLMD_16965	CP020352.1	two-component system sensor histidine kinase DcuS	3362984..3364585
ARA87023.1	BLMD_16980	CP020352.1	CDP-diacylglycerol--serine O-phosphatidyltransferase	3365684..3366268
ARA87024.1	BLMD_16985	CP020352.1	hypothetical protein	3366275..3366757
ARA87029.1	BLMD_17010	CP020352.1	Na(+)/H(+) antiporter subunit B	3372146..3372577
ARA87030.1	BLMD_17015	CP020352.1	Na(+)/H(+) antiporter subunit C	3372577..3372918
ARA87032.1	BLMD_17025	CP020352.1	Na+/H+ antiporter subunit E	3374395..3374871
ARA87033.1	BLMD_17030	CP020352.1	Na(+)/H(+) antiporter subunit F	3374871..3375155
ARA87034.1	BLMD_17035	CP020352.1	Na+/H+ antiporter subunit G	3375139..3375513
ARA87036.1	BLMD_17045	CP020352.1	DNA-binding response regulator	complement(3375956..3376594)
ARA87037.1	BLMD_17055	CP020352.1	competence protein ComX	complement(3379004..3379177)
ARA87039.1	BLMD_17065	CP020352.1	degradation enzyme regulation protein DegQ	complement(3380249..3380389)
ARA87043.1	BLMD_17085	CP020352.1	nicotinate phosphoribosyltransferase	complement(3382663..3384132)
ARA87044.1	BLMD_17090	CP020352.1	isochorismatase	complement(3384150..3384701)
ARA87071.1	BLMD_17235	CP020352.1	ferredoxin--NADP(+) reductase	3415141..3416139
ARA87072.1	BLMD_17240	CP020352.1	hypothetical protein	complement(3416174..3416374)
ARA87074.1	BLMD_17250	CP020352.1	N-acetyltransferase	complement(3416846..3417325)
ARA87080.1	BLMD_17280	CP020352.1	iron chaperone	complement(3421881..3422252)
ARA87085.1	BLMD_17305	CP020352.1	hypothetical protein	complement(3425235..3425501)
ARA87086.1	BLMD_17310	CP020352.1	disulfide oxidoreductase	complement(3425615..3425941)
ARA87087.1	BLMD_17315	CP020352.1	NifU family protein	3426135..3426374
ARA87089.1	BLMD_17325	CP020352.1	homoserine kinase	complement(3428483..3429403)
ARA87090.1	BLMD_17335	CP020352.1	homoserine dehydrogenase	complement(3430458..3431759)
ARA87091.1	BLMD_17340	CP020352.1	D-glycerate dehydrogenase	complement(3431992..3432954)
ARA87098.1	BLMD_17375	CP020352.1	lipoyl synthase	complement(3437057..3437953)
ARA87099.1	BLMD_17380	CP020352.1	peptidase M23	3438200..3439180
ARA87102.1	BLMD_17395	CP020352.1	sporulation protein YunB	complement(3441050..3441826)
ARA87103.1	BLMD_17400	CP020352.1	hypothetical protein	complement(3441894..3442199)
ARA87105.1	BLMD_17410	CP020352.1	anion permease	complement(3443654..3444475)
ARA87106.1	BLMD_17415	CP020352.1	hypothetical protein	complement(3444493..3445344)
ARA87108.1	BLMD_17425	CP020352.1	TetR family transcriptional regulator	3446097..3446681
ARA87109.1	BLMD_17430	CP020352.1	aminotransferase V	complement(3447036..3448262)
ARA87112.1	BLMD_17445	CP020352.1	C4-dicarboxylate ABC transporter	complement(3451503..3452909)
ARA87113.1	BLMD_17455	CP020352.1	transferase	3453875..3454198
ARA87114.1	BLMD_17460	CP020352.1	ribonuclease	3454278..3455099
ARA87116.1	BLMD_17470	CP020352.1	oxidoreductase	complement(3456288..3457409)
ARA87118.1	BLMD_17480	CP020352.1	hypothetical protein	complement(3458365..3458748)
ARA87121.1	BLMD_17495	CP020352.1	Fe-S cluster assembly protein SufB	complement(3461580..3462977)
ARA87122.1	BLMD_17500	CP020352.1	iron-sulfur cluster scaffold-like protein	complement(3462996..3463442)
ARA87123.1	BLMD_17505	CP020352.1	cysteine desulfurase	complement(3463432..3464652)
ARA87124.1	BLMD_17510	CP020352.1	Fe-S cluster assembly protein SufD	complement(3464652..3465965)
ARA87126.1	BLMD_17520	CP020352.1	cation transporter	complement(3466991..3467926)
ARA87127.1	BLMD_17530	CP020352.1	methionine ABC transporter substrate-binding protein	complement(3468825..3469655)
ARA87128.1	BLMD_17535	CP020352.1	methionine ABC transporter permease	complement(3469669..3470337)
ARA87129.1	BLMD_17540	CP020352.1	methionine ABC transporter ATP-binding protein	complement(3470330..3471355)
ARA87130.1	BLMD_17545	CP020352.1	hypothetical protein	complement(3471754..3472110)
ARA87131.1	BLMD_17550	CP020352.1	thiol reductase thioredoxin	complement(3472232..3472540)
ARA87132.1	BLMD_17555	CP020352.1	hypothetical protein	complement(3472566..3472910)
ARA87133.1	BLMD_17560	CP020352.1	hypothetical protein	complement(3472972..3473208)
ARA87134.1	BLMD_17565	CP020352.1	glycine cleavage system protein H	complement(3473269..3473652)
ARA87135.1	BLMD_17570	CP020352.1	hypothetical protein	complement(3473714..3474070)
ARA87137.1	BLMD_17580	CP020352.1	acetyl-CoA acetyltransferase	complement(3475990..3477165)
ARA87140.1	BLMD_17595	CP020352.1	hypothetical protein	3480012..3480263
ARA87141.1	BLMD_17600	CP020352.1	spore coat protein	3480274..3480615
ARA87145.1	BLMD_17620	CP020352.1	iron ABC transporter permease	complement(3482466..3483521)
ARA87147.1	BLMD_17630	CP020352.1	iron siderophore-binding protein	3484672..3485649
ARA87148.1	BLMD_17635	CP020352.1	hypothetical protein	complement(3485690..3486136)
ARA87149.1	BLMD_17640	CP020352.1	oligoendopeptidase	complement(3486216..3488000)
ARA87150.1	BLMD_17645	CP020352.1	peptidase S11	complement(3488111..3489265)
ARA87151.1	BLMD_17650	CP020352.1	short-chain dehydrogenase/reductase	3489408..3490250
ARA87152.1	BLMD_17655	CP020352.1	DNA starvation/stationary phase protection protein	3490344..3490808
ARA87154.1	BLMD_17665	CP020352.1	DNA-binding response regulator	3492714..3493388
ARA87157.1	BLMD_17680	CP020352.1	class II fumarate hydratase	complement(3496037..3497425)
ARA87161.1	BLMD_17700	CP020352.1	spore gernimation protein	3500310..3501431
ARA87162.1	BLMD_17705	CP020352.1	hypothetical protein	3501475..3501858
ARA87163.1	BLMD_17710	CP020352.1	DNA-binding response regulator	complement(3501895..3502530)
ARA87166.1	BLMD_17725	CP020352.1	protein LiaG	complement(3504357..3505220)
ARA87167.1	BLMD_17730	CP020352.1	protein LiaH	complement(3505326..3506009)
ARA87168.1	BLMD_17735	CP020352.1	protein liaI	complement(3506030..3506416)
ARA87170.1	BLMD_17745	CP020352.1	ATP:cob(I)alamin adenosyltransferase	complement(3507673..3508251)
ARA87171.1	BLMD_17750	CP020352.1	3-oxoacyl-ACP reductase	3508437..3509183
ARA87173.1	BLMD_17765	CP020352.1	glycosyl hydrolase	complement(3509677..3510855)
ARA87174.1	BLMD_17770	CP020352.1	sodium:solute symporter	complement(3510855..3512258)
ARA87175.1	BLMD_17775	CP020352.1	alcohol dehydrogenase	complement(3512327..3513496)
ARA87177.1	BLMD_17785	CP020352.1	iron ABC transporter	complement(3514593..3515876)
ARA87178.1	BLMD_17790	CP020352.1	ABC transporter permease	complement(3515869..3516933)
ARA87180.1	BLMD_17800	CP020352.1	GntR family transcriptional regulator	3518228..3518908
ARA87182.1	BLMD_17810	CP020352.1	MOSC domain-containing protein	complement(3519841..3520536)
ARA87183.1	BLMD_17815	CP020352.1	LysR family transcriptional regulator	3520727..3521635
ARA87185.1	BLMD_17825	CP020352.1	altronate hydrolase	complement(3522997..3524487)
ARA87186.1	BLMD_17830	CP020352.1	altronate oxidoreductase	complement(3524487..3525950)
ARA87188.1	BLMD_17840	CP020352.1	MFS transporter	complement(3527088..3528476)
ARA87189.1	BLMD_17845	CP020352.1	uronate isomerase	complement(3528512..3529933)
ARA87192.1	BLMD_17860	CP020352.1	iron-dicitrate transporter ATP-binding subunit	complement(3532761..3533573)
ARA87193.1	BLMD_17865	CP020352.1	iron ABC transporter permease	complement(3533592..3534605)
ARA87194.1	BLMD_17870	CP020352.1	ferrichrome ABC transporter permease	complement(3534605..3535669)
ARA87195.1	BLMD_17875	CP020352.1	arginine:ornithine antiporter	complement(3535826..3537229)
ARA87197.1	BLMD_17885	CP020352.1	hypothetical protein	3538060..3538530
ARA87199.1	BLMD_17895	CP020352.1	MFS transporter	3540689..3542140
ARA87220.1	BLMD_18000	CP020352.1	four-helix bundle copper-binding protein	3566466..3566801
ARA87221.1	BLMD_18005	CP020352.1	MurR/RpiR family transcriptional regulator	3566911..3567690
ARA87222.1	BLMD_18010	CP020352.1	1-phosphofructokinase	3567774..3568688
ARA87224.1	BLMD_18020	CP020352.1	PTS fructose transporter subunit IIA	3570109..3570567
ARA87227.1	BLMD_18035	CP020352.1	copper resistance protein CopZ	complement(3574104..3574313)
ARA87228.1	BLMD_18040	CP020352.1	transcriptional regulator	complement(3574408..3574713)
ARA87229.1	BLMD_18045	CP020352.1	peptidase	complement(3574838..3575389)
ARA87230.1	BLMD_18050	CP020352.1	DeoR family transcriptional regulator	complement(3575475..3576236)
ARA87232.1	BLMD_18060	CP020352.1	L-rhamnose isomerase	complement(3577794..3579017)
ARA87233.1	BLMD_18070	CP020352.1	short-chain dehydrogenase	complement(3579451..3581520)
ARA87234.1	BLMD_18075	CP020352.1	MFS transporter	3581879..3583078
ARA87235.1	BLMD_18085	CP020352.1	tRNA-dependent cyclodipeptide synthase	3584850..3585599
ARA87236.1	BLMD_18090	CP020352.1	cytochrome P450, cyclodipeptide synthase-associated	3585596..3586816
ARA87237.1	BLMD_18095	CP020352.1	metallopeptidase	complement(3586813..3587268)
ARA87240.1	BLMD_18115	CP020352.1	FMN-dependent NADH-azoreductase	complement(3590317..3590952)
ARA87241.1	BLMD_18120	CP020352.1	hypothetical protein	complement(3591393..3592361)
ARA87242.1	BLMD_18125	CP020352.1	hypothetical protein	complement(3592559..3592768)
ARA87243.1	BLMD_18130	CP020352.1	RNA polymerase subunit sigma-70	complement(3592740..3593333)
ARA87259.1	BLMD_18235	CP020352.1	transcriptional regulator	3611328..3611732
ARA87260.1	BLMD_18240	CP020352.1	amino acid ABC transporter permease	complement(3611781..3612458)
ARA87261.1	BLMD_18245	CP020352.1	osmoprotectant ABC transporter substrate-binding protein	complement(3612475..3613392)
ARA87262.1	BLMD_18250	CP020352.1	choline ABC transporter permease	complement(3613406..3614059)
ARA87263.1	BLMD_18255	CP020352.1	glycine/betaine ABC transporter ATP-binding protein	complement(3614081..3615220)
ARA87264.1	BLMD_18260	CP020352.1	MarR family transcriptional regulator	3615478..3616017
ARA87265.1	BLMD_18265	CP020352.1	hypothetical protein	complement(3616069..3616701)
ARA87266.1	BLMD_18270	CP020352.1	hypothetical protein	3616862..3617641
ARA87268.1	BLMD_18280	CP020352.1	iron siderophore-binding protein	complement(3619593..3620540)
ARA87273.1	BLMD_18305	CP020352.1	2,3-bisphosphoglycerate-independent phosphoglycerate mutase	complement(3625000..3626535)
ARA87274.1	BLMD_18310	CP020352.1	triose-phosphate isomerase	complement(3626528..3627289)
ARA87275.1	BLMD_18315	CP020352.1	phosphoglycerate kinase	complement(3627320..3628504)
ARA87276.1	BLMD_18320	CP020352.1	type I glyceraldehyde-3-phosphate dehydrogenase	complement(3628679..3629686)
ARA87277.1	BLMD_18325	CP020352.1	hypothetical protein	complement(3629720..3630760)
ARA87278.1	BLMD_18330	CP020352.1	luciferase family oxidoreductase	complement(3631240..3632247)
ARA87281.1	BLMD_18345	CP020352.1	hypothetical protein	3634387..3634860
ARA87283.1	BLMD_18355	CP020352.1	hypothetical protein	complement(3636141..3636830)
ARA87284.1	BLMD_18360	CP020352.1	lactate utilization protein C	complement(3637167..3637889)
ARA87285.1	BLMD_18365	CP020352.1	iron-sulfur cluster-binding protein	complement(3637886..3639319)
ARA87286.1	BLMD_18370	CP020352.1	lactate utilization protein A	complement(3639362..3640078)
ARA87287.1	BLMD_18375	CP020352.1	transcriptional regulator	complement(3640209..3640949)
ARA87290.1	BLMD_18390	CP020352.1	hypothetical protein	3644260..3644475
ARA87297.1	BLMD_18425	CP020352.1	pyruvyl transferase	complement(3650468..3651547)
ARA87298.1	BLMD_18430	CP020352.1	glycosyl transferase	complement(3651559..3652590)
ARA87301.1	BLMD_18445	CP020352.1	glycosyl transferase	complement(3654907..3655749)
ARA87305.1	BLMD_18465	CP020352.1	hypothetical protein	complement(3659664..3660416)
ARA87308.1	BLMD_18485	CP020352.1	hydroxyacid dehydrogenase	complement(3663640..3664590)
ARA87311.1	BLMD_18500	CP020352.1	alcohol dehydrogenase	complement(3666905..3668071)
ARA87313.1	BLMD_18515	CP020352.1	transcriptional regulator	complement(3670935..3671258)
ARA87314.1	BLMD_18520	CP020352.1	NADH-dependent flavin oxidoreductase	3671431..3672525
ARA87315.1	BLMD_18525	CP020352.1	glycoside hydrolase 68 family protein	3672874..3674319
ARA87336.1	BLMD_18645	CP020352.1	GNAT family N-acetyltransferase	3693352..3693831
ARA87337.1	BLMD_18650	CP020352.1	bifunctional phosphoribosyl-AMP cyclohydrolase/phosphoribosyl-ATP diphosphatase	complement(3693890..3694522)
ARA87338.1	BLMD_18655	CP020352.1	imidazole glycerol phosphate synthase cyclase subunit	complement(3694519..3695277)
ARA87339.1	BLMD_18660	CP020352.1	1-(5-phosphoribosyl)-5-((5-phosphoribosylamino)methylideneamino)imidazole-4-carboxamide isomerase	complement(3695274..3696011)
ARA87340.1	BLMD_18665	CP020352.1	imidazole glycerol phosphate synthase subunit HisH	complement(3696008..3696646)
ARA87341.1	BLMD_18670	CP020352.1	imidazoleglycerol-phosphate dehydratase	complement(3696647..3697231)
ARA87342.1	BLMD_18675	CP020352.1	histidinol dehydrogenase	complement(3697231..3698511)
ARA87343.1	BLMD_18680	CP020352.1	ATP phosphoribosyltransferase	complement(3698508..3699149)
ARA87346.1	BLMD_18695	CP020352.1	pectate lyase	3701556..3702224
ARA87347.1	BLMD_18700	CP020352.1	acetyltransferase	complement(3702254..3702772)
ARA87369.1	BLMD_18810	CP020352.1	peptidase M23	complement(3726412..3727662)
ARA87371.1	BLMD_18820	CP020352.1	cell division ATP-binding protein FtsE	complement(3728638..3729324)
ARA87372.1	BLMD_18830	CP020352.1	cytochrome C'	complement(3729674..3730000)
ARA87373.1	BLMD_18835	CP020352.1	hypothetical protein	complement(3730049..3730903)
ARA87374.1	BLMD_18840	CP020352.1	peptide chain release factor 2	complement(3731105..3732088)
ARA87376.1	BLMD_18850	CP020352.1	ribosomal subunit interface protein	complement(3734955..3735515)
ARA87377.1	BLMD_18855	CP020352.1	hypothetical protein	complement(3735747..3736124)
ARA87378.1	BLMD_18860	CP020352.1	flagellar protein FliT	complement(3736134..3736475)
ARA87379.1	BLMD_18865	CP020352.1	flagellar protein FliS	complement(3736475..3736876)
ARA87383.1	BLMD_18885	CP020352.1	flagellin	complement(3739524..3740459)
ARA87387.1	BLMD_18905	CP020352.1	flagellar hook-associated protein FlgL	complement(3741881..3742792)
ARA87389.1	BLMD_18915	CP020352.1	flagellar protein FlgN	complement(3744342..3744818)
ARA87390.1	BLMD_18920	CP020352.1	flagellar biosynthesis anti-sigma factor FlgM	complement(3744837..3745103)
ARA87391.1	BLMD_18925	CP020352.1	hypothetical protein	complement(3745183..3745602)
ARA87392.1	BLMD_18930	CP020352.1	amidophosphoribosyltransferase	complement(3745661..3746398)
ARA87393.1	BLMD_18935	CP020352.1	competence protein ComFB	complement(3746355..3746639)
ARA87395.1	BLMD_18945	CP020352.1	fatty acid-binding protein DegV	complement(3748212..3749054)
ARA87396.1	BLMD_18950	CP020352.1	DNA-binding response regulator	complement(3749174..3749863)
ARA87397.1	BLMD_18955	CP020352.1	histidine kinase	complement(3749945..3751102)
ARA87400.1	BLMD_18970	CP020352.1	hypothetical protein	complement(3753110..3753493)
ARA87401.1	BLMD_18975	CP020352.1	undecaprenyl-phosphate alpha-N-acetylglucosaminyl 1-phosphate transferase	complement(3753602..3754666)
ARA87403.1	BLMD_18985	CP020352.1	glycosyl transferase	complement(3756006..3756764)
ARA87406.1	BLMD_19000	CP020352.1	UDP-glucose 4-epimerase	complement(3759028..3759957)
ARA87407.1	BLMD_19005	CP020352.1	UDP-glucose 6-dehydrogenase	complement(3759975..3761309)
ARA87410.1	BLMD_19020	CP020352.1	UDP-phosphate N-acetylgalactosaminyl-1-phosphate transferase	complement(3764169..3764828)
ARA87427.1	BLMD_19135	CP020352.1	mannose-6-phosphate isomerase, class I	complement(3796909..3797859)
ARA87428.1	BLMD_19140	CP020352.1	anaerobic ribonucleoside-triphosphate reductase activating protein	complement(3798235..3798681)
ARA87430.1	BLMD_19150	CP020352.1	2-keto-3-deoxygluconate transporter	complement(3800720..3801703)
ARA87431.1	BLMD_19155	CP020352.1	2-dehydro-3-deoxyphosphogluconate aldolase	complement(3801789..3802403)
ARA87433.1	BLMD_19165	CP020352.1	LacI family transcriptional regulator	complement(3803477..3804493)
ARA87434.1	BLMD_19170	CP020352.1	5-keto-4-deoxyuronate isomerase	3804749..3805576
ARA87435.1	BLMD_19175	CP020352.1	2-deoxy-D-gluconate 3-dehydrogenase	3805592..3806356
ARA87436.1	BLMD_19180	CP020352.1	glutathione-dependent formaldehyde dehydrogenase	complement(3806399..3807532)
ARA87438.1	BLMD_19190	CP020352.1	LytR family transcriptional regulator	3809540..3810496
ARA87439.1	BLMD_19195	CP020352.1	hypothetical protein	3810685..3811545
ARA87440.1	BLMD_19200	CP020352.1	gamma-glutamyl hydrolase	complement(3811584..3812828)
ARA87441.1	BLMD_19205	CP020352.1	capsular biosynthesis protein	complement(3813437..3814606)
ARA87442.1	BLMD_19210	CP020352.1	poly-gamma-glutamate biosynthesis protein PgsC	complement(3814626..3815075)
ARA87443.1	BLMD_19215	CP020352.1	poly-gamma-glutamate synthase PgsB	complement(3815091..3816272)
ARA87444.1	BLMD_19220	CP020352.1	LacI family transcriptional regulator	3817092..3818072
ARA87445.1	BLMD_19225	CP020352.1	ribokinase	3818075..3818956
ARA87446.1	BLMD_19230	CP020352.1	D-ribose pyranase	3818953..3819348
ARA87447.1	BLMD_19235	CP020352.1	D-xylose ABC transporter ATP-binding protein	3819386..3820867
ARA87448.1	BLMD_19240	CP020352.1	ribose ABC transporter permease	3820869..3821831
ARA87449.1	BLMD_19245	CP020352.1	D-ribose ABC transporter substrate-binding protein	3821846..3822760
ARA87451.1	BLMD_19260	CP020352.1	alpha-acetolactate decarboxylase	complement(3824708..3825469)
ARA87452.1	BLMD_19265	CP020352.1	acetolactate synthase	complement(3825522..3827240)
ARA87454.1	BLMD_19275	CP020352.1	gamma-glutamyltransferase	complement(3828366..3829943)
ARA87456.1	BLMD_19285	CP020352.1	transporter	3830679..3831263
ARA87457.1	BLMD_19290	CP020352.1	transporter	3831260..3831796
ARA87459.1	BLMD_19300	CP020352.1	capsular biosynthesis protein	complement(3832674..3833396)
ARA87465.1	BLMD_19335	CP020352.1	hypothetical protein	complement(3841060..3842058)
ARA87466.1	BLMD_19340	CP020352.1	phosphatase	complement(3842370..3843248)
ARA87467.1	BLMD_19345	CP020352.1	DeoR family transcriptional regulator	complement(3843264..3844034)
ARA87468.1	BLMD_19350	CP020352.1	transaldolase	complement(3844219..3844884)
ARA87469.1	BLMD_19355	CP020352.1	sorbitol 6-phosphate dehydrogenase	complement(3844905..3845690)
ARA87470.1	BLMD_19360	CP020352.1	PTS sorbitol transporter subunit IIA	complement(3845705..3846076)
ARA87471.1	BLMD_19365	CP020352.1	PTS sorbitol transporter subunit IIB	complement(3846100..3847107)
ARA87472.1	BLMD_19370	CP020352.1	PTS glucitol/sorbitol transporter subunit IIC	complement(3847124..3847672)
ARA87473.1	BLMD_19375	CP020352.1	transcriptional regulator	complement(3847669..3848112)
ARA87475.1	BLMD_19385	CP020352.1	single-stranded DNA-binding protein	complement(3849294..3849641)
ARA87478.1	BLMD_19400	CP020352.1	large-conductance mechanosensitive channel	complement(3850752..3851132)
ARA87479.1	BLMD_19405	CP020352.1	beta-hydroxyacyl-ACP dehydratase	complement(3851202..3851636)
ARA87480.1	BLMD_19410	CP020352.1	flagellar hook-basal body protein FlhP	complement(3851819..3852646)
ARA87481.1	BLMD_19415	CP020352.1	flagellar biosynthesis protein FlgC	complement(3852690..3853529)
ARA87482.1	BLMD_19420	CP020352.1	rod shape-determining protein	complement(3853736..3854737)
ARA87483.1	BLMD_19425	CP020352.1	sporulation transcriptional regulator SpoIIID	complement(3854923..3855198)
ARA87485.1	BLMD_19435	CP020352.1	MarR family transcriptional regulator	3855535..3855963
ARA87487.1	BLMD_19445	CP020352.1	undecaprenyl-diphosphatase	3857310..3857888
ARA87489.1	BLMD_19455	CP020352.1	manganese catalase	complement(3858995..3859816)
ARA87490.1	BLMD_19460	CP020352.1	hypothetical protein	3859946..3860674
ARA87491.1	BLMD_19465	CP020352.1	TetR family transcriptional regulator	3860793..3861308
ARA87494.1	BLMD_19480	CP020352.1	magnesium transporter	complement(3862884..3863840)
ARA87496.1	BLMD_19495	CP020352.1	P-II family nitrogen regulator	3866493..3866843
ARA87499.1	BLMD_19510	CP020352.1	RNA polymerase subunit sigma-70	complement(3868528..3869133)
ARA87500.1	BLMD_19515	CP020352.1	peptidase M23	complement(3869269..3870144)
ARA87502.1	BLMD_19530	CP020352.1	cardiolipin synthase	3871559..3873025
ARA87503.1	BLMD_19535	CP020352.1	MFS transporter	complement(3873078..3874511)
ARA87505.1	BLMD_19545	CP020352.1	non-ribosomal peptide synthetase	complement(3874735..3881901)
ARA87506.1	BLMD_19550	CP020352.1	isochorismatase	complement(3881916..3882842)
ARA87508.1	BLMD_19560	CP020352.1	isochorismate synthase	complement(3884505..3885698)
ARA87509.1	BLMD_19565	CP020352.1	2,3-dihydro-2,3-dihydroxybenzoate dehydrogenase	complement(3885720..3886490)
ARA87510.1	BLMD_19570	CP020352.1	enterobactin esterase	complement(3886723..3887571)
ARA87513.1	BLMD_19585	CP020352.1	iron-uptake system-binding protein	complement(3889646..3890602)
ARA87517.1	BLMD_19605	CP020352.1	transcriptional regulator	complement(3893769..3894170)
ARA87518.1	BLMD_19615	CP020352.1	hypothetical protein	complement(3894767..3895246)
ARA87519.1	BLMD_19620	CP020352.1	GTP 3',8-cyclase MoaA	complement(3895399..3896442)
ARA87520.1	BLMD_19625	CP020352.1	sulfurtransferase FdhD	complement(3896439..3897230)
ARA87523.1	BLMD_19645	CP020352.1	hypothetical protein	complement(3902258..3902944)
ARA87524.1	BLMD_19650	CP020352.1	stage II sporulation protein D	complement(3903261..3904277)
ARA87525.1	BLMD_19655	CP020352.1	UDP-N-acetylglucosamine 1-carboxyvinyltransferase	complement(3904474..3905784)
ARA87528.1	BLMD_19670	CP020352.1	F0F1 ATP synthase subunit epsilon	complement(3907313..3907708)
ARA87529.1	BLMD_19675	CP020352.1	F0F1 ATP synthase subunit beta	complement(3907732..3909153)
ARA87531.1	BLMD_19685	CP020352.1	ATP synthase subunit alpha	complement(3910122..3911630)
ARA87532.1	BLMD_19690	CP020352.1	F0F1 ATP synthase subunit delta	complement(3911638..3912192)
ARA87533.1	BLMD_19695	CP020352.1	ATP synthase F0 subunit B	complement(3912189..3912707)
ARA87534.1	BLMD_19700	CP020352.1	ATP synthase subunit C	complement(3912882..3913094)
ARA87536.1	BLMD_19710	CP020352.1	ATP synthase subunit I	complement(3913883..3914266)
ARA87538.1	BLMD_19720	CP020352.1	uracil phosphoribosyltransferase	complement(3914667..3915296)
ARA87539.1	BLMD_19725	CP020352.1	serine hydroxymethyltransferase	complement(3915424..3916671)
ARA87597.1	BLMD_20040	CP020352.1	hypothetical protein	complement(3978231..3978773)
ARA87600.1	BLMD_20060	CP020352.1	ABC transporter permease	complement(3981345..3982490)
ARA87601.1	BLMD_20065	CP020352.1	ABC transporter permease	complement(3982492..3983616)
ARA87603.1	BLMD_20075	CP020352.1	two-component sensor histidine kinase	complement(3984671..3985777)
ARA87604.1	BLMD_20080	CP020352.1	DNA-binding response regulator	complement(3985792..3986430)
ARA87607.1	BLMD_20105	CP020352.1	uracil-DNA glycosylase	complement(3990380..3991057)
ARA87609.1	BLMD_20115	CP020352.1	hydroxymethylpyrimidine/phosphomethylpyrimidine kinase	3992127..3992939
ARA87610.1	BLMD_20120	CP020352.1	hypothetical protein	complement(3992974..3993240)
ARA87612.1	BLMD_20130	CP020352.1	PTS sucrose transporter subunit IIBC	complement(3994785..3996164)
ARA87613.1	BLMD_20135	CP020352.1	levansucrase	complement(3996410..3997240)
ARA87614.1	BLMD_20140	CP020352.1	hypothetical protein	complement(3997283..3997573)
ARA87615.1	BLMD_20145	CP020352.1	peptidase S8	3998056..4000476
ARA87616.1	BLMD_20150	CP020352.1	hypothetical protein	4000600..4000848
ARA87618.1	BLMD_20160	CP020352.1	NADPH-dependent oxidoreductase	complement(4002106..4002855)
ARA87619.1	BLMD_20170	CP020352.1	rod shape-determining protein RodA	complement(4004202..4005371)
ARA87620.1	BLMD_20175	CP020352.1	rod shape-determining protein RodA	complement(4005482..4006666)
ARA87622.1	BLMD_20185	CP020352.1	spore gernimation protein	4008620..4008880
ARA87624.1	BLMD_20195	CP020352.1	GNAT family N-acetyltransferase	complement(4010148..4010603)
ARA87631.1	BLMD_20230	CP020352.1	DNA-binding response regulator	complement(4017484..4018116)
ARA87632.1	BLMD_20235	CP020352.1	cytochrome aa3 quinol oxidase subunit IV	complement(4018504..4018869)
ARA87633.1	BLMD_20240	CP020352.1	cytochrome aa3 quinol oxidase subunit III	complement(4018869..4019483)
ARA87634.1	BLMD_20245	CP020352.1	cytochrome ubiquinol oxidase subunit I	complement(4019498..4021447)
ARA87635.1	BLMD_20250	CP020352.1	cytochrome aa3 quinol oxidase subunit II	complement(4021465..4022436)
ARA87636.1	BLMD_20255	CP020352.1	UDP-glucose 4-epimerase	complement(4022906..4023895)
ARA87640.1	BLMD_20280	CP020352.1	cation acetate symporter	4026431..4027969
ARA87642.1	BLMD_20295	CP020352.1	XylR family transcriptional regulator	4031064..4032227
ARA87643.1	BLMD_20300	CP020352.1	thiamine phosphate synthase	complement(4032259..4032933)
ARA87645.1	BLMD_20310	CP020352.1	LysR family transcriptional regulator	complement(4033741..4034658)
ARA87646.1	BLMD_20315	CP020352.1	hypothetical protein	complement(4034789..4035058)
ARA87647.1	BLMD_20320	CP020352.1	DUF5082 domain-containing protein	complement(4035055..4035483)
ARA87648.1	BLMD_20325	CP020352.1	holin	4035942..4036328
ARA87649.1	BLMD_20330	CP020352.1	CidB/LrgB family autolysis modulator	4036310..4036996
ARA87650.1	BLMD_20340	CP020352.1	sodium:proline symporter	complement(4037292..4038758)
ARA87655.1	BLMD_20365	CP020352.1	two-component sensor histidine kinase	4043275..4044498
ARA87658.1	BLMD_20380	CP020352.1	hypothetical protein	complement(4047585..4048325)
ARA87659.1	BLMD_20385	CP020352.1	MFS transporter	complement(4048420..4049751)
ARA87661.1	BLMD_20395	CP020352.1	2-dehydro-3-deoxyphosphogluconate aldolase	complement(4050980..4051606)
ARA87662.1	BLMD_20400	CP020352.1	2-dehydro-3-deoxygluconokinase	complement(4051634..4052587)
ARA87663.1	BLMD_20405	CP020352.1	IclR family transcriptional regulator	complement(4052605..4053363)
ARA87664.1	BLMD_20410	CP020352.1	aminopeptidase	4053593..4054942
ARA87668.1	BLMD_20430	CP020352.1	GTP pyrophosphokinase	complement(4057024..4057683)
ARA87672.1	BLMD_20450	CP020352.1	D-alanyl-lipoteichoic acid biosynthesis protein DltB	4059891..4061048
ARA87673.1	BLMD_20455	CP020352.1	D-alanine--poly(phosphoribitol) ligase subunit 2	4061064..4061300
ARA87674.1	BLMD_20460	CP020352.1	D-alanyl-lipoteichoic acid biosynthesis protein DltD	4061300..4062469
ARA87678.1	BLMD_20480	CP020352.1	PTS lactose/cellobiose transporter subunit IIA	complement(4066659..4066988)
ARA87680.1	BLMD_20490	CP020352.1	PTS sugar transporter subunit IIB	complement(4068371..4068676)
ARA87682.1	BLMD_20500	CP020352.1	DNA-3-methyladenine glycosylase	complement(4071076..4071666)
ARA87685.1	BLMD_20515	CP020352.1	2-methylcitrate dehydratase	4073792..4075231
ARA87700.1	BLMD_20595	CP020352.1	hypothetical protein	complement(4087664..4088095)
ARA87703.1	BLMD_20610	CP020352.1	transcriptional repressor	4091757..4092173
ARA87704.1	BLMD_20615	CP020352.1	ferrochelatase	4092180..4093133
ARA87705.1	BLMD_20620	CP020352.1	pectate lyase	4093469..4094494
ARA87708.1	BLMD_20635	CP020352.1	thiol reductant ABC exporter subunit CydD	complement(4097297..4099021)
ARA87710.1	BLMD_20645	CP020352.1	cytochrome ubiquinol oxidase subunit I	complement(4100024..4101430)
ARA87712.1	BLMD_20655	CP020352.1	transporter	4102220..4103008
ARA87713.1	BLMD_20660	CP020352.1	hypothetical protein	4103093..4103482
ARA87714.1	BLMD_20665	CP020352.1	NAD-dependent malic enzyme 1	complement(4103500..4104831)
ARA87726.1	BLMD_20730	CP020352.1	polysaccharide deacetylase	complement(4116801..4117640)
ARA87729.1	BLMD_20755	CP020352.1	glycerophosphodiester phosphodiesterase	complement(4124052..4124912)
ARA87730.1	BLMD_20760	CP020352.1	hypothetical protein	complement(4125055..4125324)
ARA87731.1	BLMD_20770	CP020352.1	glycerol phosphate lipoteichoic acid synthase	complement(4126247..4128166)
ARA87732.1	BLMD_20775	CP020352.1	hypothetical protein	complement(4128439..4128996)
ARA87733.1	BLMD_20780	CP020352.1	hypothetical protein	complement(4129201..4130037)
ARA87734.1	BLMD_20785	CP020352.1	arginine repressor	4130398..4130838
ARA87737.1	BLMD_20805	CP020352.1	arginine-ornithine antiporter	4133429..4134835
ARA87738.1	BLMD_20810	CP020352.1	carbamate kinase	4134857..4135807
ARA87739.1	BLMD_20815	CP020352.1	Crp/Fnr family transcriptional regulator	4135917..4136594
ARA87741.1	BLMD_20825	CP020352.1	PTS lactose transporter subunit IIC	complement(4138109..4139428)
ARA87745.1	BLMD_20845	CP020352.1	peptidase T	4142165..4143397
ARA87748.1	BLMD_20860	CP020352.1	ABC transporter permease	complement(4146298..4147146)
ARA87750.1	BLMD_20870	CP020352.1	sugar ABC transporter substrate-binding protein	complement(4148093..4149391)
ARA87751.1	BLMD_20875	CP020352.1	LacI family transcriptional regulator	4149625..4150599
ARA87752.1	BLMD_20880	CP020352.1	hypothetical protein	4150796..4151326
ARA87754.1	BLMD_20890	CP020352.1	5-methyltetrahydropteroyltriglutamate--homocysteine methyltransferase	4152610..4153740
ARA87765.1	BLMD_20945	CP020352.1	catalase HPII	complement(4164886..4166970)
ARA87766.1	BLMD_20955	CP020352.1	6-phospho-beta-glucosidase	complement(4167736..4169154)
ARA87767.1	BLMD_20960	CP020352.1	PTS beta-glucoside transporter subunit EIIBCA	complement(4169144..4171003)
ARA87768.1	BLMD_20965	CP020352.1	transcription antiterminator LicT	complement(4171315..4172148)
ARA87769.1	BLMD_20970	CP020352.1	cobalt transporter	complement(4172331..4173065)
ARA87771.1	BLMD_20980	CP020352.1	ABC transporter ATP-binding protein	complement(4174629..4175228)
ARA87801.1	BLMD_21155	CP020352.1	hypothetical protein	complement(4215377..4215943)
ARA87802.1	BLMD_21160	CP020352.1	phosphoribosylglycinamide synthetase	complement(4215945..4217222)
ARA87803.1	BLMD_21165	CP020352.1	EamA family transporter	complement(4217179..4218117)
ARA87808.1	BLMD_21190	CP020352.1	MFS transporter	complement(4222075..4223379)
ARA87809.1	BLMD_21195	CP020352.1	myo-inosose-2 dehydratase	complement(4223392..4224294)
ARA87811.1	BLMD_21205	CP020352.1	5-dehydro-2-deoxygluconokinase	complement(4226253..4227230)
ARA87812.1	BLMD_21210	CP020352.1	5-deoxy-glucuronate isomerase	complement(4227258..4228073)
ARA87813.1	BLMD_21215	CP020352.1	methylmalonate-semialdehyde dehydrogenase (CoA acylating)	complement(4228148..4229611)
ARA87815.1	BLMD_21225	CP020352.1	oxidoreductase	4230929..4231864
ARA87816.1	BLMD_21230	CP020352.1	glycerophosphodiester phosphodiesterase	4232109..4233002
ARA87817.1	BLMD_21235	CP020352.1	glycerol-3-phosphate transporter	4233025..4234383
ARA87819.1	BLMD_21245	CP020352.1	ABC transporter ATP-binding protein	4236746..4238284
ARA87820.1	BLMD_21250	CP020352.1	sugar-phosphatase	complement(4238317..4239129)
ARA87823.1	BLMD_21265	CP020352.1	DUF3052 domain-containing protein	complement(4241132..4241593)
ARA87824.1	BLMD_21270	CP020352.1	iron(3+)-hydroxamate-binding protein yxeB	4241767..4242726
ARA87825.1	BLMD_21275	CP020352.1	hypothetical protein	complement(4242751..4243152)
ARA87826.1	BLMD_21280	CP020352.1	glyoxalase/bleomycin resistance/dioxygenase family protein	4243345..4243632
ARA87829.1	BLMD_21295	CP020352.1	ferrous iron transport protein A	complement(4245826..4246053)
ARA87830.1	BLMD_21300	CP020352.1	acyltransferase	complement(4246237..4247325)
ARA87837.1	BLMD_21335	CP020352.1	sodium:alanine symporter family protein	complement(4254370..4255794)
ARA87838.1	BLMD_21340	CP020352.1	alanine dehydrogenase	4256108..4257238
ARA87840.1	BLMD_21350	CP020352.1	beta-galactosidase	complement(4258776..4260830)
ARA87841.1	BLMD_21355	CP020352.1	sugar ABC transporter permease	complement(4260866..4261705)
ARA87842.1	BLMD_21360	CP020352.1	sugar ABC transporter permease	complement(4261709..4262965)
ARA87843.1	BLMD_21365	CP020352.1	cyclodextrin-binding protein	complement(4263047..4264315)
ARA87844.1	BLMD_21370	CP020352.1	LacI family transcriptional regulator	complement(4264459..4265451)
ARA87845.1	BLMD_21375	CP020352.1	galactokinase	4265693..4266862
ARA87847.1	BLMD_21385	CP020352.1	UDP-glucose--hexose-1-phosphate uridylyltransferase	4267875..4269362
ARA87848.1	BLMD_21390	CP020352.1	sugar kinase	complement(4269398..4270570)
ARA87850.1	BLMD_21400	CP020352.1	ArsR family transcriptional regulator	4271161..4271553
ARA87851.1	BLMD_21405	CP020352.1	EVE domain-containing protein	4271547..4271981
ARA87852.1	BLMD_21410	CP020352.1	gluconate operon transcriptional regulator	4272168..4272899
ARA87855.1	BLMD_21425	CP020352.1	phosphogluconate dehydrogenase (NADP(+)-dependent, decarboxylating)	4275832..4277235
ARA87923.1	BLMD_00140	CP020352.1	tRNA-specific adenosine deaminase	29597..30079
ARA87927.1	BLMD_00830	CP020352.1	30S ribosomal protein S5	146683..147183
ARA87933.1	BLMD_01475	CP020352.1	SAM-dependent methyltransferase	253982..254668
ARA87934.1	BLMD_01610	CP020352.1	5-dehydro-4-deoxyglucarate dehydratase	281368..282294
ARA87936.1	BLMD_01775	CP020352.1	DNA-binding response regulator	313529..314191
ARA87937.1	BLMD_01890	CP020352.1	chitinase	340047..341834
ARA87938.1	BLMD_01920	CP020352.1	sulfurtransferase	complement(348477..349328)
ARA87939.1	BLMD_01930	CP020352.1	luciferase family oxidoreductase	complement(349962..350951)
ARA87940.1	BLMD_02185	CP020352.1	polyamine ABC transporter ATP-binding protein	401585..402703
ARA87949.1	BLMD_02940	CP020352.1	carboxylesterase	578400..579110
ARA87950.1	BLMD_02970	CP020352.1	alanine racemase	585108..586280
ARA87951.1	BLMD_02975	CP020352.1	antitoxin endoai	586392..586673
ARA87952.1	BLMD_03015	CP020352.1	RNA polymerase sigma factor SigB	590597..591388
ARA87954.1	BLMD_03495	CP020352.1	hypothetical protein	685418..686185
ARA87955.1	BLMD_03555	CP020352.1	alpha-amylase	697942..699480
ARA87956.1	BLMD_03585	CP020352.1	DUF1189 domain-containing protein	706031..706915
ARA87957.1	BLMD_03620	CP020352.1	hypothetical protein	complement(714485..714877)
ARA87958.1	BLMD_03625	CP020352.1	hypothetical protein	715079..715459
ARA87959.1	BLMD_03640	CP020352.1	small nuclear ribonucleoprotein	complement(717667..717969)
ARA87961.1	BLMD_03750	CP020352.1	5-(carboxyamino)imidazole ribonucleotide synthase	738551..739693
ARA87962.1	BLMD_04040	CP020352.1	hypothetical protein	807553..808473
ARA87963.1	BLMD_04045	CP020352.1	EamA family transporter	complement(808673..809560)
ARA87968.1	BLMD_04735	CP020352.1	recombination regulator RecX	958847..959638
ARA87969.1	BLMD_04855	CP020352.1	transcriptional repressor	980979..981416
ARA87972.1	BLMD_05035	CP020352.1	phosphomethylpyrimidine synthase ThiC	1008197..1009972
ARA87973.1	BLMD_05045	CP020352.1	sulfonate ABC transporter substrate-binding protein	1010962..1011951
ARA87974.1	BLMD_05055	CP020352.1	alkanesulfonate monooxygenase, FMNH(2)-dependent	1012798..1013928
ARA87977.1	BLMD_05355	CP020352.1	hypothetical protein	complement(1071924..1072172)
ARA87979.1	BLMD_05730	CP020352.1	DNA repair exonuclease	1142836..1144080
ARA87980.1	BLMD_05915	CP020352.1	hypothetical protein	complement(1178521..1178967)
ARA87981.1	BLMD_05945	CP020352.1	EamA family transporter	1183586..1184515
ARA87983.1	BLMD_06155	CP020352.1	hypothetical protein	complement(1226433..1227554)
ARA87984.1	BLMD_06345	CP020352.1	lysine transporter LysE	complement(1268882..1269487)
ARA87988.1	BLMD_07290	CP020352.1	D-mannonate oxidoreductase	1434363..1435211
ARA87991.1	BLMD_07520	CP020352.1	DUF421 domain-containing protein	1490421..1491155
ARA87992.1	BLMD_07825	CP020352.1	7-cyano-7-deazaguanine synthase	1548929..1549588
ARA87995.1	BLMD_08705	CP020352.1	YlmC/YmxH family sporulation protein	1722521..1722754
ARA87997.1	BLMD_08795	CP020352.1	dihydroorotate dehydrogenase B catalytic subunit	1741561..1742496
ARA87999.1	BLMD_08930	CP020352.1	thiamine pyrophosphokinase	1768797..1769441
ARA88001.1	BLMD_09035	CP020352.1	ribosome maturation factor RimM	1788281..1788805
ARA88002.1	BLMD_09270	CP020352.1	Swarming motility protein SwrB	1830986..1831495
ARA88003.1	BLMD_09355	CP020352.1	hypothetical protein	1854653..1854925
ARA88004.1	BLMD_09730	CP020352.1	hypothetical protein	complement(1929197..1929418)
ARA88010.1	BLMD_10195	CP020352.1	NAD(P)H:quinone oxidoreductase, type IV	2005506..2006120
ARA88011.1	BLMD_10210	CP020352.1	thymidylate synthase	2008307..2009146
ARA88018.1	BLMD_10665	CP020352.1	D-mannonate oxidoreductase	complement(2096691..2097542)
ARA88030.1	BLMD_12310	CP020352.1	trp RNA-binding attenuation protein MtrB	complement(2446896..2447126)
ARA88032.1	BLMD_12505	CP020352.1	DNA-binding response regulator	complement(2483338..2484039)
ARA88034.1	BLMD_12740	CP020352.1	stage II sporulation protein M	complement(2522613..2523269)
ARA88035.1	BLMD_12775	CP020352.1	GNAT family N-acetyltransferase	complement(2528335..2528787)
ARA88036.1	BLMD_12800	CP020352.1	hypothetical protein	2531430..2531777
ARA88038.1	BLMD_12985	CP020352.1	ABC transporter	complement(2603214..2603723)
ARA88041.1	BLMD_13195	CP020352.1	2-oxoisovalerate dehydrogenase	complement(2646853..2647854)
ARA88043.1	BLMD_13625	CP020352.1	hypothetical protein	2720351..2720701
ARA88051.1	BLMD_14405	CP020352.1	nickel import ATP-binding protein NikE	2865244..2866062
ARA88054.1	BLMD_14645	CP020352.1	hypothetical protein	complement(2919631..2919864)
ARA88056.1	BLMD_15025	CP020352.1	septum site-determining protein MinC	complement(2989711..2990391)
ARA88058.1	BLMD_15165	CP020352.1	3-isopropylmalate dehydrogenase	complement(3022253..3023365)
ARA88059.1	BLMD_15280	CP020352.1	hypothetical protein	3043244..3043687
ARA88060.1	BLMD_15285	CP020352.1	aspartate kinase	complement(3043733..3044962)
ARA88062.1	BLMD_15615	CP020352.1	isocitrate dehydrogenase (NADP(+))	complement(3113539..3114810)
ARA88064.1	BLMD_15735	CP020352.1	molybdenum cofactor biosynthesis protein	complement(3139791..3140309)
ARA88066.1	BLMD_15900	CP020352.1	hypothetical protein	complement(3173741..3174067)
ARA88067.1	BLMD_15975	CP020352.1	phosphotransferase	complement(3187561..3188364)
ARA88068.1	BLMD_16345	CP020352.1	hypothetical protein	3260231..3261280
ARA88069.1	BLMD_16395	CP020352.1	hypothetical protein	3270615..3271367
ARA88073.1	BLMD_16840	CP020352.1	peptidase	complement(3343688..3344362)
ARA88074.1	BLMD_16910	CP020352.1	alpha/beta hydrolase	3354011..3354832
ARA88076.1	BLMD_16955	CP020352.1	thiol-disulfide oxidoreductase	3361782..3362189
ARA88078.1	BLMD_17225	CP020352.1	hypothetical protein	complement(3412853..3413173)
ARA88079.1	BLMD_17330	CP020352.1	threonine synthase	complement(3429400..3430458)
ARA88080.1	BLMD_17525	CP020352.1	alkylhydroperoxidase	complement(3468349..3468717)
ARA88082.1	BLMD_18065	CP020352.1	hypothetical protein	complement(3579007..3579396)
ARA88084.1	BLMD_18100	CP020352.1	transcriptional regulator	complement(3587285..3587758)
ARA88086.1	BLMD_18225	CP020352.1	transcriptional regulator	complement(3610374..3610604)
ARA88087.1	BLMD_18230	CP020352.1	transcriptional regulator	3610760..3611161
ARA88088.1	BLMD_18475	CP020352.1	general stress protein	3661523..3662047
ARA88089.1	BLMD_18505	CP020352.1	dihydrodipicolinate synthase family protein	complement(3668085..3668972)
ARA88091.1	BLMD_19520	CP020352.1	N-acetyltransferase	3870338..3870835
ARA88092.1	BLMD_19640	CP020352.1	hypothetical protein	complement(3901195..3901851)
ARA88098.1	BLMD_20085	CP020352.1	DUF423 domain-containing protein	complement(3986587..3986958)
ARA88099.1	BLMD_20095	CP020352.1	hypothetical protein	complement(3988366..3988674)
ARA88101.1	BLMD_20290	CP020352.1	xylose isomerase	complement(4029521..4030867)
ARA88106.1	BLMD_20765	CP020352.1	hypothetical protein	complement(4125469..4126068)
ARA88107.1	BLMD_20795	CP020352.1	arginine deiminase	4131103..4132338
